# Supplementary material for: Identifying Key Metabolites in South African Medicinal Plants Using Dual Electrospray Ionization Metabolomics
Source: Plants (Basel). 2026 Jan 12;15(2):232. doi: 10.3390/plants15020232 (PMC12844898; doi:10.3390/plants15020232)
Supplement: Supplementary file 1 [file plants-15-00232-s001.zip]

Archive with 3 entries (3 files):
- Copy of Supplimentary Material Table S1 new.xlsx
- Copy of Supplimentary Material Table S2.xlsx
- Figure S1 supplimentary material-R1.pdf
