# Supplementary material for: Identifying Key Metabolites in South African Medicinal Plants Using Dual Electrospray Ionization Metabolomics
Source: Plants (Basel). 2026 Jan 12;15(2):232. doi: 10.3390/plants15020232 (PMC12844898; doi:10.3390/plants15020232)
Supplement: Supplementary file 1 [file plants-15-00232-s001.zip › Copy of Supplimentary Material Table S1 new.xlsx]

## Sheet: ESI+ Features
Table 1S: Feature numbers reported in the manuscript 225 in ESI+ were derived from the curated analysis tables following peak detection, alignment, deconvolution, and annotation. Raw data files contained a larger number of initial signals, which were subsequently filtered during quality-control and annotation steps
No	RT [min]	Molecular Weight	m/z	HMDB_ID	Compound_name	Formula	Monoisotopic_Mass	Delta(ppm)	Lippia_javanica_001	Lippia_javanica_002	Lippia_javanica_003	Lippia_javanica_004	Lippia_javanica_005	Lippia_javanica_006	Acorus_calamus_001	Acorus_calamus_002	Acorus_calamus_003	Acorus_calamus_004	Acorus_calamus_005	Acorus_calamus_006	AVE(Group a)	AVE(Group b)	FC(Group a/Group b)	Log2(FC)	T-Test	Log10(p value)	VIP
80	10.135	82.0424	83.0496	HMDB0031597	2,4-Pentadienal	C5H6O	82.0419	6	18439.4	17112.6	16460	15561.7	14378	14958.2	89.3053	76.5207	80.9235	67.8132	146.669	70.1043	16151.6	88.556	182.389	7.51088	1.40941e-06	5.85096	1.94312
96	2.75	82.0537	83.0609	CSID3289	Fomepizole	C4H6N2	82.0531	7	10.4436	0.884258	1.69009	2.05069	11.1767	4.68897	0.639341	1.09691	2.29259	1.91284	0.841799	3.09591	5.15572	1.64657	3.13119	1.64671	0.0169449	1.77096	0.56103
145	1.227	85.0896	86.0969	HMDB0034301	Piperidine	C5H11N	85.0891	6	16.599	16.5874	16.4229	26.2084	18.5971	16.0028	7.15722	7.96255	6.76044	7.21328	11.6875	8.51645	18.4029	8.21625	2.23982	1.16338	6.35585e-05	4.19683	0.731301
186	5.787	90.0322	91.0395	HMDB0000700	Hydroxypropionic acid	C3H6O3	90.0317	5	8.12866	9.56581	7.29231	6.80687	7.27568	8.77978	0.812409	0.675584	0.746219	0.61957	0.679578	0.739254	7.97485	0.712102	11.199	3.4853	7.57167e-06	5.12081	1.31777
220	2.893	94.0535	95.0608	HMDB0033112	Methylpyrazine	C5H6N2	94.0531	4	50.0685	13.8954	60.5647	14.5932	17.4097	20.5825	39.812	11.7723	8.7966	32.2544	6.44054	92.6418	29.519	31.9529	0.923827	-0.114306	0.101899	0.991831	0.117815
253	1.032	97.0895	98.0968	CSID67029750	1,3-Hexadien-3-amine	C6H11N	97.0891	4	2042.6	1756.09	1565.9	1833.32	1470.22	1364.88	30.7489	15.8093	7.90015	12.495	10.6236	12.1147	1672.17	14.9486	111.861	6.80557	9.37933e-06	5.02783	1.85689
286	1.024	100.053	101.06	HMDB0250981	Valerolactone	C5H8O2	100.052	3	38.4848	46.5629	43.7009	44.0517	39.9678	52.2364	17.6222	32.6664	28.796	25.3558	24.7213	29.4992	44.1674	26.4435	1.67026	0.740071	4.57657e-05	4.33946	0.5709
305	3.178	102.032	103.039	HMDB0000060	Acetoacetic acid	C4H6O3	102.032	3	17.2486	19.1081	25.6635	28.9852	19.7957	23.6945	6.61366	8.88153	6.53799	9.6507	7.17969	7.27441	22.4159	7.68966	2.91507	1.54353	9.13653e-05	4.03922	0.858079
375	0.974	105.043	106.05	HMDB0000187	Serine	C3H7NO3	105.043	3	14.4418	12.3295	14.6423	29.2945	14.2978	14.0316	84.8913	101.695	60.2014	113.268	136.317	185.799	16.5062	113.695	0.14518	-2.78409	0.000597927	3.22335	1.14447
482	1.024	110.037	111.044	HMDB0033002	5-Methyl-2-furancarboxaldehyde	C6H6O2	110.037	2	77.7976	82.7518	72.0169	87.8968	93.4101	72.7413	30.6162	78.0192	187.889	103.145	196.024	83.4801	81.1024	113.196	0.71648	-0.481002	0.0368804	1.4332	0.153522
508	1.242	111.032	112.04	HMDB0004230	Pyrrole-2-carboxylic acid	C5H5NO2	111.032	2	87.2411	56.3208	74.8479	55.4096	83.4138	58.7748	94.7422	127.882	179.452	245.987	249.395	177.255	69.3347	179.119	0.387087	-1.36927	0.00132141	2.87896	0.751177
509	0.974	111.043	112.051	HMDB0000630	Cytosine	C4H5N3O	111.043	1	52.3474	151.234	162.243	49.7814	157.692	186.819	64.4548	111.463	170.834	221.835	137.078	196.533	126.686	150.366	0.842517	-0.247222	0.0613637	1.21209	0.193791
539	6.178	112.053	113.06	HMDB0301801	Parasorbic acid	C6H8O2	112.052	2	30.1815	35.2273	39.4399	39.8472	42.6787	45.0791	344.516	297.244	339.881	284.435	168.391	154.599	38.7423	264.844	0.146283	-2.77316	0.000298567	3.52496	1.14657
641	2.487	117.058	118.065	HMDB0000738	Indole	C8H7N	117.058	2	278.1	182.852	196.243	204.439	247.908	230.305	106.658	117.413	92.4402	99.8674	133.011	107.461	223.308	109.475	2.0398	1.02843	7.83761e-05	4.10582	0.693231
662	2.502	118.042	119.049	CSID66739022	1(2H)-Pentalenone	C8H6O	118.042	2	5338.33	3398.12	2615.45	2985.81	4217.43	2499.46	124.282	127.667	103.037	159.212	162.887	147.829	3509.1	137.486	25.5234	4.67375	0.000182204	3.73944	1.5168
673	2.503	/	157.028	HMDB0032469	Phthalide	C8H6O2	134.037	14	220.497	137.365	91.4273	118.251	138.27	101.134	0.617616	0.382769	0.347576	0.400592	0.428638	0.398829	134.491	0.429337	313.252	8.29118	0.00023224	3.63406	2.02987
763	3.709	121.089	122.097	HMDB0060677	2,6-Dimethylaniline	C8H11N	121.089	1	38.4574	38.4765	38.6429	34.676	44.2659	50.3807	19.7116	44.7282	26.2199	30.2345	23.7655	29.8562	40.8166	29.086	1.40331	0.48883	0.00331883	2.47902	0.421922
856	6.097	125.06	126.068	HMDB0002894	5-Methylcytosine	C5H7N3O	125.059	11	0.557437	0.531316	0.546941	0.5829	0.544085	0.567566	237.349	171.125	179.486	212.736	182.872	209.473	0.555041	198.84	0.00279139	-8.4848	4.81067e-06	5.31779	2.0596
881	3.795	126.068	127.075	HMDB0033629	xi-4-Hydroxy-4-methyl-2-cyclohexen-1-one	C7H10O2	126.068	0	163.875	130.159	134.362	130.798	111.855	152.987	0.549335	0.363927	0.325413	0.403074	0.587492	0.46166	137.339	0.448484	306.23	8.25847	6.01936e-06	5.22045	2.03483
906	3.78	/	128.071	HMDB0000549	gamma-Butyrolactone	C4H6O2	86.0368	0	2533.41	2180.85	2164.45	2015.68	1636.38	2227.48	15.3579	10.5227	10.546	12.8147	14.8898	11.2242	2126.37	12.5592	169.308	7.40351	6.81974e-06	5.16623	1.92508
958	0.853	129.025	130.032	HMDB0251849	Epigoitrin	C5H7NOS	129.025	1	16.159	16.4308	17.8035	21.577	20.1756	24.5346	4.69822	6.73786	6.2906	10.6943	9.33833	4.69539	19.4467	7.07579	2.74835	1.45857	1.22599e-05	4.91151	0.828555
962	0.987	129.043	130.05	HMDB0000267	Pyroglutamic acid	C5H7NO3	129.043	1	221.261	157.614	163.004	163.075	198.63	164.71	528.101	319.034	135.669	437.413	866.826	949.849	178.049	539.482	0.330037	-1.5993	0.00607224	2.21665	0.687304
1022	3.251	131.037	132.044	HMDB0253466	Indol-2-one	C8H5NO	131.037	0	568.436	693.126	650.77	621.41	645.454	628.072	16.2205	10.8203	10.2002	11.0739	4.8796	12.2353	634.545	10.905	58.1885	5.86266	3.15797e-07	6.50059	1.71891
1028	0.97	131.058	132.065	HMDB0245903	3-Hydroxyproline	C5H9NO3	131.058	1	23.4345	24.6651	24.6482	26.396	22.8815	26.4597	49.4716	64.3912	98.6211	84.6282	92.6501	103.196	24.7475	82.1597	0.301212	-1.73115	0.00028892	3.53922	0.897888
1029	0.855	/	154.05	HMDB0001149	5-Aminolevulinic acid	C5H9NO3	131.058	15	24.3671	26.6925	23.1418	31.7246	22.8124	23.6429	75.7736	104.279	110.039	73.7742	174.184	93.8692	25.3969	105.32	0.241141	-2.05205	0.000109426	3.96088	0.977698
1063	5.407	132.042	133.05	HMDB0033958	2-Deoxy-ribono-1,4-lactone	C5H8O4	132.042	0	86.5185	137.191	150.815	133.226	150.833	149.147	5.14618	6.23304	3.57768	7.13192	6.28046	4.73461	134.622	5.51732	24.3999	4.6088	2.26691e-05	4.64457	1.51514
1111	4.301	133.053	134.06	HMDB0059805	5-Hydroxyindole	C8H7NO	133.053	1	93.8912	133.477	128.987	105.639	133.945	127.39	15.8225	22.4912	20.2966	88.2586	83.1081	21.8991	120.555	41.9794	2.87177	1.52194	0.000322805	3.49106	0.865138
1112	4.479	133.053	134.06	HMDB0061918	1,3-Dihydro-(2H)-indol-2-one	C8H7NO	133.053	0	29.7658	26.8405	26.9968	27.3627	40.6635	171.896	28.4446	58.1009	92.4379	88.2586	83.1081	74.5899	53.9208	70.8233	0.761342	-0.393383	0.063913	1.19441	0.389447
1187	0.845	135.036	136.044	HMDB0000742	Homocysteine	C4H9NO2S	135.035	7	97.765	86.8178	97.5354	101.836	81.4922	92.3277	6.70851	20.8859	14.1088	27.7107	24.286	21.3466	92.9623	19.1744	4.84825	2.27746	3.09438e-08	7.50943	1.05632
1280	0.81	137.047	138.055	HMDB0000875	Trigonelline	C7H7NO2	137.048	2	54.8252	54.6274	54.8329	70.3664	60.361	64.7629	111.363	215.082	231.982	165.333	210.125	215.687	59.9626	191.595	0.312965	-1.67593	0.000208132	3.68166	0.884
1283	2.644	/	138.066	CSID67028654	1,3,4-Oxadiazepine	C4H4N2O	96.0324	1	0.50516	0.53671	0.552834	0.524228	0.620163	0.554299	0.782257	0.346449	0.304746	0.330063	0.335092	0.314476	0.548899	0.40218	1.36481	0.448698	0.0130154	1.88554	0.410548
1336	2.804	/	139.123	HMDB0029729	5-Ethyl-2-methylpyridine	C8H11N	121.089	2	2.9737	4.45545	0.959966	1.00345	5.92585	7.33461	1.27776	2.96934	0.545322	0.544284	1.36765	1.69778	3.7755	1.40036	2.6961	1.43087	0.01161	1.93517	0.584377
1415	0.897	142.012	143.019	HMDB0037762	Methyl 2-thiofuroate	C6H6O2S	142.009	19	77.53	125.282	118.367	88.8583	110.555	108.668	1.23538	8.88909	4.87017	4.51858	1.62734	6.8967	104.877	4.67288	22.4437	4.48824	1.48077e-05	4.82951	1.51163
1457	1.229	143.094	144.102	CSID133327	2-Aminocyclohexanecarboxylic acid	C7H13NO2	143.095	2	680.887	538.709	517.411	635.172	579.012	510.818	16.0685	11.0303	9.52654	14.4012	14.7138	11.9243	577.002	12.9441	44.5764	5.47821	4.02228e-06	5.39553	1.65654
1580	2.503	146.037	147.044	HMDB0001218	Coumarin	C9H6O2	146.037	2	15096.6	10307.4	7542.94	9415.37	12244.7	7149.01	243.868	173.641	115.154	312.694	317.097	247.915	10292.7	235.061	43.7871	5.45244	0.000132112	3.87906	1.64696
1641	1.686	147.032	148.039	HMDB0061933	1H-Indole-2,3-dione	C8H5NO2	147.032	1	112.208	137.033	125.947	119.764	122.944	129.933	22.9738	12.2366	10.777	14.5053	40.8261	36.4165	124.638	22.9559	5.42946	2.44081	4.20735e-08	7.37599	1.10591
1652	0.981	147.053	148.06	HMDB0000148	Glutamic acid	C5H9NO4	147.053	2	156.494	83.9957	100.197	104.417	90.083	110.325	53.2885	77.8313	33.2136	153.413	150.273	419.324	107.585	147.891	0.727465	-0.45905	0.0622107	1.20613	0.00431154
1676	11.148	148.016	149.023	HMDB0256501	Phthalic anhydride	C8H4O3	148.016	1	7815.53	6956.64	7785.84	7324.84	8797.75	8045.06	5443.33	13370.2	11611.5	10404.7	9437.03	9775.85	7787.61	10007.1	0.778207	-0.361773	0.0111098	1.95429	0.273502
1742	4.936	/	150.031	CSID71227	3-Amino-2-cyclohexenone	C6H9NO	111.068	6	1.32776	1.29114	2.7285	1.23019	1.22361	1.31027	18.0254	14.907	16.275	15.4855	23.0557	20.8276	1.51858	18.096	0.0839179	-3.57488	1.88537e-05	4.7246	1.33575
1830	2.26	151.049	152.056	HMDB0000132	Guanine	C5H5N5O	151.049	1	25.885	13.51	12.4588	12.4493	15.8285	11.5219	1.85684	10.9492	10.9548	18.5072	39.2775	17.516	15.2756	16.5103	0.925217	-0.112136	0.0967012	1.01457	0.147223
1861	1.891	152.033	153.041	HMDB0000292	Xanthine	C5H4N4O2	152.033	1	28.5025	29.5049	30.5973	33.6904	25.8111	31.0192	7.51763	4.26377	4.48109	12.2383	11.5225	10.4942	29.8542	8.41959	3.54581	1.82611	4.1579e-07	6.38113	0.941945
1900	3.933	/	153.138	CSID63917	Parvoline	C9H13N	135.105	2	1.70645	1.8087	1.80355	1.72269	1.65683	1.75353	0.251571	0.354715	1.50017	0.570878	0.30596	0.365223	1.74196	0.558085	3.12132	1.64215	4.53012e-05	4.34389	0.907058
1998	0.92	/	156.042	HMDB0245805	3-Amino-2,2-dimethylpropanoic acid	C5H11NO2	117.079	1	1.47448	1.36112	1.53813	1.54463	1.34189	1.20792	0.812563	1.30728	1.32033	1.43638	1.61175	1.67453	1.41136	1.36047	1.03741	0.0529794	0.0847425	1.0719	0.0815935
2012	3.184	155.073	156.081	HMDB0033123	4-Phenylpyridine	C11H9N	155.073	1	107.72	107.661	118.572	114.319	94.9766	114.832	83.5919	49.0114	38.4508	65.8197	60.3123	73.4932	109.68	61.7799	1.77534	0.828092	3.26655e-05	4.48591	0.609637
2016	4.046	/	156.102	HMDB0031561	4-Methyl-2-pentenoic acid	C6H10O2	114.068	1	1214.62	721.585	848.72	891.715	588.866	789.617	4.9749	5.34378	6.88008	9.37937	5.5653	17.536	842.521	8.27991	101.755	6.66895	6.85233e-05	4.16416	1.83396
2050	3.015	/	157.133	CSID642931	5-Isothiocyanatoindane	C6H13NO	115.1	1	0.526066	0.340471	0.295733	0.328097	0.333579	0.324449	39.1007	47.7466	33.6672	47.6016	28.906	29.4292	0.358066	37.7419	0.00948723	-6.7198	4.54252e-05	4.3427	1.83052
2066	0.99	157.074	158.081	HMDB0094701	N-Acetylproline	C7H11NO3	157.074	1	75.581	70.8364	67.2051	60.7737	78.2521	69.8787	63.7178	67.7201	131.813	155.636	94.686	96.3646	70.4212	101.656	0.692738	-0.529618	0.0128001	1.89279	0.360965
2262	3.471	161.047	162.055	HMDB0240311	2,8-Quinolinediol	C9H7NO2	161.048	1	165.194	119.018	117.526	106.086	113.998	118.725	11.1123	10.0098	12.1428	15.2806	48.0038	17.5222	123.425	19.0119	6.49196	2.69865	1.47966e-06	5.82984	1.16992
2282	3.195	/	200.091	CSID207959	Norcamphoric acid	C7H10O4	158.058	2	233.116	250.971	223.603	172.803	178.552	218.815	3.27173	0.908942	0.824657	2.86058	10.9627	7.30057	212.976	4.35486	48.9054	5.61192	7.33745e-06	5.13445	1.72056
2305	4.771	162.031	163.039	HMDB0002149	3 Hydroxycoumarin	C9H6O3	162.032	2	9471.46	8695.79	10709.7	10213.8	9685.76	9923.21	169.913	296.863	594.694	339.892	249.601	300.659	9783.29	325.27	30.0774	4.91061	2.62696e-07	6.58055	1.57377
2421	1.311	/	164.118	HMDB0041571	Propylpyrazine	C7H10N2	122.084	1	0.388679	0.335041	0.314109	0.361775	0.383257	0.362606	0.735989	0.265029	0.269879	0.287452	1.26471	0.641322	0.357578	0.577396	0.619294	-0.691304	0.0304029	1.51709	0.265333
2512	2.076	165.065	166.072	HMDB0000897	7-Methylguanine	C6H7N5O	165.065	1	110.458	99.1287	86.0133	98.2068	93.3382	93.366	0.91097	5.10322	1.87928	7.27035	19.9113	7.89967	96.7519	7.16247	13.5082	3.75576	7.31834e-09	8.13559	1.40813
2549	1.005	166.063	167.07	HMDB0032573	Ethylparaben	C9H10O3	166.063	2	58.7591	67.8416	30.7195	50.9644	61.8422	64.292	147.042	158.793	375.761	373.671	260.346	255.601	55.7365	261.869	0.212841	-2.23215	0.00078582	3.10468	1.00498
2637	5.003	/	169.013	HMDB0000208	Oxoglutaric acid	C5H6O5	146.022	13	2.52919	2.45314	1.93194	2.10068	2.38967	2.39216	2.09776	2.30097	2.0036	2.67987	2.44102	2.49589	2.29946	2.33652	0.984141	-0.0230628	0.0931913	1.03062	0.0295671
2645	2.849	168.042	169.049	HMDB0240257	Quinolacetic acid	C8H8O4	168.042	1	69.6096	75.4306	75.7895	78.3746	78.6616	71.7458	85.1346	75.9457	52.6234	71.8573	45.5632	52.5947	74.9353	63.9532	1.17172	0.22863	0.02097	1.6784	0.256068
2830	2.954	172.063	173.071	CSID11248873	4-Phenyl-3(2H)-pyridazinone	C10H8N2O	172.064	1	0.502312	1.11045	3.66941	2.17392	1.81859	1.83093	3.3322	1.00201	2.00201	2.03843	2.25444	2.8305	1.85094	2.24326	0.825109	-0.277344	0.059974	1.22204	0.241433
2861	0.787	/	173.14	CSID4476579	4-Guanidino-1-butanol	C5H13N3O	131.106	1	1.94226	2.05083	2.03298	2.02428	2.15573	2.13363	142.773	3.33359	153.882	115.959	171.732	143.488	2.05662	121.861	0.0168767	-5.88882	0.00100645	2.99721	1.51576
2908	4.626	174.031	175.039	HMDB0030577	1-Oxo-1H-2-benzopyran-3-carboxaldehyde	C10H6O3	174.032	1	1642.64	1143.47	1161.48	1631.63	1258.2	1227.39	4.85866	7.21753	4.07404	23.3922	20.4489	33.7825	1344.14	15.629	86.0028	6.42631	1.55876e-05	4.80722	1.82532
2981	2.672	/	176.118	HMDB0255591	Nicotyrine	C10H10N2	158.084	1	0.618645	0.724447	1.18519	3.05992	3.56464	1.60336	2.78876	0.541536	0.542262	0.536137	1.92474	1.45837	1.7927	1.29864	1.38045	0.465138	0.05599	1.25189	0.244306
3006	1.243	176.032	177.039	HMDB0000044	Ascorbic acid	C6H8O6	176.032	1	3.76593	4.70599	4.23964	3.4544	4.46166	5.82492	0.478565	4.20901	0.870671	0.858639	0.615834	0.661491	4.40876	1.28237	3.43798	1.78156	0.00026065	3.58394	0.966048
3112	2.75	/	178.134	CSID10910	Anatabine	C10H12N2	160.1	1	0.431145	0.483726	0.442919	0.460383	0.476645	0.475758	0.236567	0.390196	0.306486	0.321859	0.378558	0.310736	0.461763	0.324067	1.4249	0.51086	7.06897e-05	4.15064	0.470151
3178	1.278	179.044	180.051	HMDB0259923	Xanthopterin	C6H5N5O2	179.044	1	3.68446	3.81531	3.73713	4.59846	3.54046	3.41167	0.413225	1.33799	0.226729	1.58205	0.466866	0.864241	3.79792	0.815185	4.65896	2.22001	9.69378e-07	6.01351	1.05293
3199	1.725	179.08	180.088	HMDB0011690	7-Aminomethyl-7-carbaguanine	C7H9N5O	179.081	2	176.081	179.249	130.03	160.646	140.15	169.417	0.205444	0.305341	0.281865	0.466989	2.43232	0.758117	159.262	0.74168	214.732	7.74639	4.59484e-06	5.33773	2.01923
3269	1.288	181.074	182.081	HMDB0000158	Tyrosine	C9H11NO3	181.074	1	451.194	317.266	262.209	329.368	303.149	311.773	450.468	201.354	199.854	268.058	290.472	304.095	329.16	285.717	1.15205	0.204203	0.0459164	1.33803	0.205551
3286	2.644	/	182.129	CSID34452308	4-(1H-Pyrazol-1-yl)-1-butanol	C7H12N2O	140.095	1	0.604266	0.48819	0.813083	1.14488	0.616698	5.2752	0.206809	0.315129	0.277196	0.300225	0.304799	0.286047	1.49039	0.281701	5.29067	2.40345	0.0235395	1.6282	0.819153
3301	2.501	182.058	183.065	HMDB0000755	Hydroxyphenyllactic acid	C9H10O4	182.058	1	415.928	294.09	209.276	254.803	329.325	208.707	12.1824	13.9674	10.5004	12.3387	14.733	12.6081	285.355	12.7217	22.4306	4.48739	0.000120884	3.91763	1.48719
3337	0.988	183.056	184.064	HMDB0250194	Choline sulfate	C5H13NO4S	183.057	1	3.1782	3.96959	10.6497	3.31595	3.10327	4.61274	0.710911	77.9462	0.967587	1.33839	1.33381	1.362	4.80491	13.9431	0.344607	-1.53698	0.0621219	1.20676	0.35534
3461	4.624	/	187.086	HMDB0245493	5-Fluoromethylornithine	C6H13FN2O2	164.096	5	177.605	177.833	174.568	156.367	163.93	176.858	5.69797	2.30162	2.15321	2.20986	4.94929	4.8381	171.194	3.69167	46.3729	5.53521	8.43381e-08	7.07398	1.67438
3488	8.255	186.141	187.148	CSID30992614	1,4-Octadien-1-ylbenzene	C14H18	186.141	1	147.91	158.812	137.118	155.517	340.135	274.886	1100.66	1301.84	1199.65	1364.2	1158.88	1358.89	202.396	1247.35	0.162261	-2.62362	1.56901e-08	7.80437	1.14613
3652	3.17	190.074	191.081	CSID32887546	Amino(1H-indol-2-yl)acetic acid	C10H10N2O2	190.074	1	4.38549	1.76744	3.2259	13.6293	2.50717	3.02079	2.22445	1.41073	5.99524	1.778	16.6864	3.60205	4.75601	5.28282	0.900279	-0.151556	0.100189	0.99918	0.0266064
3708	3.196	191.094	192.102	HMDB0001896	5-Methoxytryptophol	C11H13NO2	191.095	1	48.764	24.6034	37.5822	42.1582	42.0851	39.7109	77.4355	9.46343	157.662	119.063	159.975	135.057	39.1506	109.776	0.356641	-1.48746	0.00493783	2.30646	0.506931
3710	2.32	/	192.113	CSID23948557	5-Allyl-6-methyl-4(1H)-pyrimidinone	C8H10N2O	150.079	2	2.64024	2.03825	1.42127	1.47484	2.00219	1.61089	0.52768	0.471473	0.415885	0.479577	0.502034	1.0597	1.86461	0.576059	3.23685	1.69459	4.52419e-05	4.34446	0.892253
3741	4.667	192.075	193.082	HMDB0030580	Shinanolone	C11H12O3	192.079	19	1.22062	0.947034	0.894979	0.937584	1.227	0.99972	47.4702	88.2209	119.24	15.0286	24.4353	20.3532	1.03782	52.4581	0.0197839	-5.65953	0.00513533	2.28943	1.58946
3761	4.23	192.126	193.134	HMDB0015189	Tocainide	C11H16N2O	192.126	0	0.683927	0.757251	0.742268	0.767392	0.762082	0.778976	0.363566	0.40062	0.315623	0.314177	0.309714	0.313952	0.74865	0.336275	2.2263	1.15465	8.89481e-09	8.05086	0.756204
3809	2.096	/	194.129	CSID34236082	6-Amino-2,4,5-trimethyl-3-pyridinol	C8H12N2O	152.095	1	0.528193	0.449289	0.42331	0.461126	0.516221	0.495813	0.176678	0.293322	0.306703	0.285177	0.294845	0.285082	0.478992	0.273635	1.75048	0.807751	7.542e-06	5.12251	0.606008
3817	2.866	/	232.119	HMDB0000325	3-Hydroxysuberic acid	C8H14O5	190.084	11	32.463	30.2557	24.8045	24.2086	24.0644	26.0601	0.44658	0.611213	0.462897	0.728246	1.64753	1.86065	26.976	0.959519	28.1141	4.81322	4.40394e-06	5.35616	1.56851
3874	8.59	194.167	195.174	HMDB0038731	4,7-Megastigmadien-9-ol	C13H22O	194.167	1	0.810856	0.614055	1.34176	1.3524	1.23148	1.33274	39.2885	72.9993	66.3842	53.901	71.8758	65.2905	1.11388	61.6232	0.0180757	-5.78981	3.46382e-05	4.46045	1.70041
3907	2.769	/	196.144	HMDB0001329	2'-Hydroxynicotine	C10H14N2O	178.111	1	0.526885	0.653737	2.24496	0.609508	0.557344	0.641826	0.270612	0.439287	0.353543	0.420424	0.426184	0.377929	0.872377	0.38133	2.28772	1.19391	0.015164	1.81919	0.576987
3919	4.405	196.052	197.059	HMDB0259922	Xanthone	C13H8O2	196.052	2	0.833645	0.995084	1.0289	1.13794	1.19399	1.01127	0.82222	2.64888	0.594813	0.712836	0.689914	0.772868	1.03347	1.04026	0.993479	-0.00943888	0.112564	0.948602	0.144551
3993	3.081	198.053	199.06	HMDB0002085	Syringic acid	C9H10O5	198.053	1	81.3089	67.3158	78.1616	73.0424	72.9963	76.3985	119.157	446.561	160.211	242.238	198.65	180.374	74.8706	224.532	0.333452	-1.58445	0.00425998	2.37059	0.793522
4200	10.71	/	203.147	CSID9151298	3,6,8-Dodecatrien-1-ol	C12H20O	180.151	12	3.10226	10.4037	3.18586	3.7798	1.48512	5.44731	18.5762	22.412	26.6567	24.5951	27.1323	23.7372	4.56734	23.8516	0.19149	-2.38466	9.42175e-07	6.02587	1.0909
4291	6.947	/	205.158	HMDB0031102	3,6-Dodecadien-1-ol	C12H22O	182.167	11	44.9328	53.9204	55.2389	51.6393	51.2895	43.9774	383.926	688.818	778.951	837.669	737.395	775.182	50.1664	700.324	0.0716331	-3.80323	6.54345e-05	4.18419	1.3662
4302	3.336	205.074	206.081	HMDB0059765	3-Indolehydracrylic acid	C11H11NO3	205.074	1	306.181	553.646	496.012	376.691	438.969	466.931	6.53634	7.38592	18.8423	9.65162	10.5543	12.2197	439.738	10.865	40.4728	5.33888	2.95161e-05	4.52994	1.63469
4371	3.343	/	208.096	CSID4512230	4,8-Dimethyl-7-hydroxycoumarin	C11H10O3	190.063	1	280.595	459.576	432.945	333.796	405.384	397.484	9.20645	7.53538	12.4631	12.8153	10.2047	4.82663	384.963	9.50859	40.4859	5.33935	1.66748e-05	4.77794	1.63527
4456	4.434	209.081	210.088	HMDB0245545	2',3'-Didehydro-2',3'-dideoxycytidine	C9H11N3O3	209.08	5	1.73025	1.77543	1.62638	1.65697	1.64382	1.64385	936.519	588.99	642.139	762.555	715.316	741.393	1.67945	731.152	0.00229699	-8.76604	1.28051e-05	4.89262	2.09253
4558	5.774	/	212.201	CSID465753	2-Methylenecyclododecanone	C13H22O	194.167	1	0.696916	0.725646	0.646984	0.603492	0.652943	0.672853	1.07881	0.782375	1.05272	0.853003	0.950653	0.860978	0.666472	0.929756	0.716825	-0.480307	0.000457208	3.33989	0.454911
4579	1.727	212.068	213.075	HMDB0000913	Vanillactic acid	C10H12O5	212.068	1	199.688	237.28	208.27	226.892	196.702	226.299	0.608534	2.18892	0.695724	0.719349	0.716421	1.23973	215.855	1.02811	209.953	7.71392	6.6834e-07	6.175	1.97931
4580	3.717	/	213.076	HMDB0061681	6-(2-Hydroxyethoxy)-6-oxohexanoic acid	C8H14O5	190.084	10	131.298	188.852	187.854	160.645	180.534	191.214	1.41355	13.0997	3.56386	11.3746	3.85659	6.92862	173.399	6.70616	25.8568	4.69247	4.64554e-06	5.33296	1.55267
4582	4.976	212.083	213.091	HMDB0245547	2',3'-Dideoxyuridine	C9H12N2O4	212.08	17	15.5221	17.4731	15.3934	12.9805	16.0261	15.0548	6.30713	12.0589	2.58417	8.60592	30.0134	7.95808	15.4083	11.2546	1.36907	0.453197	0.0412547	1.38453	0.452992
4709	3.047	/	238.068	CSID168469	Succinyl proline	C9H13NO5	215.079	2	101.406	93.723	100.944	89.6104	94.7109	96.4016	0.332771	0.496047	0.40687	0.478152	0.425816	0.430571	96.1326	0.428371	224.414	7.81002	9.46739e-08	7.02377	1.97827
4727	4.391	215.118	238.107	HMDB0062175	N-Lactoylphenylalanine	C12H15NO4	237.1	2	245.319	223.369	257.902	265.162	213.743	253.419	6.60587	12.2075	2.5062	1.35169	4.44848	2.81762	243.152	4.98956	48.7322	5.6068	5.74898e-07	6.24041	1.70433
4796	3.774	/	218.154	CSID14582	1-Phenylcyclohexanol	C12H16O	176.12	1	32.5165	16.5539	21.7245	26.3121	12.862	20.4202	12.4323	11.4054	16.962	16.6888	17.559	17.1103	21.7315	15.3596	1.41485	0.500647	0.00972367	2.01217	0.352512
4934	4.956	221.105	222.112	HMDB0033701	Hydrocotarnine	C12H15NO3	221.105	2	115.83	102.538	109.395	112.867	100.84	115.89	0.963285	1.5035	1.56884	1.6475	6.80675	3.66098	109.56	2.69181	40.7013	5.347	4.07962e-08	7.38938	1.6638
5018	5.862	/	225.091	HMDB0000017	4-Pyridoxic acid	C8H9NO4	183.053	16	8.36426	53.0868	8.03793	7.16458	7.4772	47.1742	11.0453	7.61768	6.47198	10.5474	9.93551	9.23815	21.8842	9.14268	2.39363	1.2592	0.0285314	1.54468	0.346668
5029	3.517	224.141	225.148	HMDB0303570	Vomifoliol	C13H20O3	224.141	2	517.587	723.237	690.182	620.879	631.865	711.872	15.9973	5.24872	4.99334	4.62883	3.15794	3.82658	649.27	6.30879	102.915	6.68531	3.63498e-06	5.4395	1.85049
5060	4.113	/	226.18	HMDB0033724	Undecylenic acid	C11H20O2	184.146	2	174.023	165.62	164.991	160.024	181.375	176.37	0.221908	0.299326	0.29201	0.622659	1.96553	0.809688	170.4	0.701854	242.786	7.92354	8.83678e-08	7.05371	2.02929
5098	5.839	226.099	227.106	HMDB0246094	3'-Deoxythymidine	C10H14N2O4	226.095	16	48.4631	46.0784	42.1143	40.0216	45.52	45.6039	33.2157	19.8	26.3409	105.065	25.8885	25.0281	44.6336	39.2231	1.13794	0.186425	0.0822673	1.08477	0.294015
5108	3.942	226.12	227.127	HMDB0303749	7-Epi-12-hydroxyjasmonic acid	C12H18O4	226.121	2	5282.7	5250.63	5174.15	5037.27	4953.12	4839.55	1.84445	6.65242	5.89456	7.41082	5.89425	7.59516	5089.57	5.88195	865.287	9.75703	2.82524e-08	7.54895	2.21891
5178	3.109	/	229.07	HMDB0034326	erythro-4-Hydroxyarginine	C6H14N4O3	190.107	3	98.2271	116.992	108.87	111.474	99.4318	104.679	0.706593	2.43172	0.514009	2.20279	0.573505	1.18232	106.612	1.26849	84.0465	6.39312	3.42777e-07	6.46499	1.81208
5198	5.782	228.115	229.122	HMDB0094651	Pyroglutamylvaline	C10H16N2O4	228.111	16	37.6704	44.7777	37.8829	33.5877	35.6137	39.6932	166.516	80.7019	72.1642	78.8583	89.29	89.775	38.2043	96.2175	0.397061	-1.33257	0.000558582	3.25291	0.760237
5210	2.991	/	229.154	HMDB0254474	mescaline	C11H17NO3	211.121	2	36.879	27.9038	22.7526	41.2532	25.5494	32.87	0.679111	1.10716	0.272526	1.14439	1.41675	0.818358	31.2013	0.906381	34.4241	5.10535	4.8769e-05	4.31186	1.60231
5328	3.169	/	232.133	CSID30902651	2-Hydroxy-3-phenylcyclohexanone	C12H14O2	190.099	11	15.2171	9.36162	16.7718	15.2809	14.2405	15.5974	0.282499	1.85157	2.70057	0.932248	3.32852	2.29671	14.4116	1.89869	7.59028	2.92415	8.62799e-07	6.06409	1.19824
5468	3.905	/	237.091	CSID40514807	2-(2-Furylmethyl)-1-indanol	C14H14O2	214.099	9	1.15875	1.95454	1.44245	1.58224	1.79042	1.73909	53.8183	80.1812	24.094	73.4445	62.375	64.4404	1.61125	59.7256	0.0269775	-5.2121	0.000218372	3.6608	1.59125
5479	9.416	/	237.14	HMDB0000210	Pantothenic acid	C9H17NO5	219.111	18	0.515587	0.568277	0.525405	0.501806	0.538483	0.561029	15.4938	63.1067	74.9563	68.9286	49.7681	40.9721	0.535098	52.2043	0.0102501	-6.60822	0.000512034	3.2907	1.78529
5543	7.277	/	239.164	HMDB0002059	12-Hydroxydodecanoic acid	C12H24O3	216.173	9	4.61822	9.73086	5.73546	4.36005	11.3299	10.8617	388.764	278.728	447.556	392.198	413.559	341.613	7.77269	377.07	0.0206134	-5.60027	1.14488e-05	4.94124	1.67966
5623	4.038	241.11	242.117	HMDB0060750	3'-Amino-3'-deoxythimidine	C10H15N3O4	241.106	14	0.875807	0.936592	0.935671	0.922228	1.54985	1.06496	0.94659	2.46528	0.44166	1.88816	1.12736	1.72013	1.04752	1.43153	0.731747	-0.450582	0.0348054	1.45835	0.176478
5658	5.406	242.094	243.101	HMDB0000273	Thymidine	C10H14N2O5	242.09	14	59.9594	30.7755	32.5442	25.8514	22.356	31.5999	21.3545	44.2146	12.9978	18.6937	19.3418	19.7112	33.8477	22.7189	1.48985	0.575163	0.0200731	1.69739	0.402728
5732	4.839	/	245.092	HMDB0304788	Phenylalanyl-Glycine	C11H14N2O3	222.1	9	326.499	251.943	326.928	273.396	274.082	230.139	1.14367	12.8879	18.1535	16.245	6.81782	14.8219	280.498	11.6783	24.0187	4.58609	6.18812e-06	5.20844	1.52284
5735	3.5	/	245.102	HMDB0032705	Isopropyl beta-glucoside	C9H18O6	222.11	9	261.067	531.118	482.447	475.445	494.905	453.768	0.164557	0.259306	0.188031	0.440356	0.202915	0.224772	449.792	0.246656	1823.56	10.8325	3.51677e-05	4.45386	2.33104
5910	4.513	/	250.18	HMDB0036881	Germacrone-13-al	C15H20O2	232.146	2	9.89065	5.66872	6.02126	7.00712	7.5285	5.1832	5.32748	6.25298	10.8233	7.87191	7.84638	8.3958	6.88324	7.75297	0.88782	-0.17166	0.0525945	1.27906	0.151602
5960	6.936	250.156	251.164	HMDB0035798	Piperdial	C15H22O3	250.157	2	24.2232	24.8479	22.8464	23.7054	26.4923	26.5762	796.623	699.417	975.545	919.582	950.801	842.055	24.7819	864.004	0.0286826	-5.12368	4.51533e-06	5.34531	1.60001
5970	3.206	251.101	252.109	HMDB0003254	Muramic acid	C9H17NO7	251.101	4	39.7177	60.7974	66.8243	73.6366	38.8975	74.8139	0.205089	0.213569	0.183369	0.224031	0.228611	0.233431	59.1146	0.214683	275.357	8.10516	9.48241e-05	4.02308	2.00687
5974	2.641	251.115	252.123	CSID67029342	1-(Ribofuranosyl)indoline	C13H17NO4	251.116	2	125.966	190.748	179.745	165.886	200.139	185.166	5.83769	4.04844	5.77326	5.69832	6.55066	6.06375	174.608	5.66202	30.8385	4.94666	1.05336e-05	4.97742	1.57069
6215	9.271	/	259.166	HMDB0030916	2-Hydroxyacorenone	C15H24O2	236.178	2	0.832137	0.760267	0.81686	0.78708	0.768795	0.760539	156.762	183.839	179.322	160.529	150.657	144.169	0.787613	162.546	0.00484546	-7.68915	1.73068e-06	5.76178	1.96143
6254	3.079	/	261.06	HMDB0244292	Keto-3-deoxy-manno-octulosonic acid	C8H14O8	238.069	8	41.3533	55.9934	57.1868	60.8487	52.4925	56.2309	0.168773	0.456339	0.206355	0.77035	0.926096	0.481651	54.0176	0.501594	107.692	6.75077	4.56606e-06	5.34046	1.85652
6296	4.664	/	262.18	HMDB0032248	11-Dodecenoic acid	C12H22O2	198.162	7	410.002	352.962	369.885	336.78	334.721	411.997	3.67129	2.27955	5.48535	8.57595	4.65344	5.14513	369.391	4.96845	74.3474	6.21621	1.46233e-06	5.83495	1.77142
6348	10.834	/	263.2	HMDB0029765	9-Pentadecenoic acid	C15H28O2	240.209	8	2.50642	20.1108	5.36132	2.62243	6.65124	3.25525	154.064	211.415	443.763	346.018	318.64	298.757	6.75125	295.443	0.0228513	-5.45158	0.000252726	3.59735	1.67441
6375	5.609	/	264.195	HMDB0302980	Risbitin	C14H22O2	222.162	2	1.86361	2.51039	2.42385	1.41645	1.01412	0.592162	63.694	83.9194	46.9769	105.424	107.762	190.647	1.63676	99.7372	0.0164108	-5.92921	0.00104923	2.97913	1.70326
6386	4.972	264.089	265.097	HMDB0030327	Perlolyrine	C16H12N2O2	264.09	2	0.767125	0.721123	0.748131	0.893673	1.4664	0.672939	49.666	17.7333	25.2056	58.9859	106.671	77.8842	0.878232	56.0244	0.0156759	-5.99531	0.00184213	2.73468	1.68089
6444	7.694	/	266.174	HMDB0302701	Artemorin	C15H20O3	248.141	2	0.998113	1.23401	0.778012	0.870834	1.07011	0.985264	1.23506	1.20162	3.0999	3.14355	5.61318	1.88667	0.989392	2.69666	0.366895	-1.44656	0.00833346	2.07917	0.674736
6565	1.312	/	270.094	HMDB0033699	Linamarin	C10H17NO6	247.106	2	0.96044	0.430571	0.395945	0.456029	0.483108	0.49503	26.7959	32.6062	79.5683	50.78	36.4251	26.7269	0.536854	42.1504	0.0127366	-6.29487	0.000877276	3.05686	1.75913
6598	5.177	270.052	271.06	HMDB0002124	Apigenin	C15H10O5	270.053	2	375.907	382.013	346.698	639.915	428.7	367.95	15.6901	5.92678	8.41195	5.20125	4.38114	4.57046	423.53	7.36361	57.5167	5.84591	7.92021e-05	4.10126	1.71813
6694	7.673	/	273.146	HMDB0030917	1-Hydroxyacorenone	C15H22O3	250.157	0	1.01698	0.967352	0.943023	1.50651	1.02662	0.959553	124.091	161.274	146.788	164.408	141.838	147.543	1.07001	147.657	0.00724657	-7.10849	1.82134e-06	5.73961	1.88737
6720	2.821	273.095	274.103	CSID32720391	5-(Hydroxymethyl)cytidine	C10H15N3O6	273.096	2	35.6079	51.1168	44.2838	40.1301	39.3998	45.7521	0.202615	0.302747	1.40571	3.05027	0.291938	4.02308	42.7151	1.54606	27.6283	4.78808	2.21979e-06	5.65369	1.61613
6764	6.425	/	275.125	HMDB0036047	3alpha-Hydroxyoreadone	C14H20O4	252.136	2	0.610614	0.650587	0.569523	0.553095	0.611717	0.581587	1.16076	3.56921	1.11438	1.22416	5.93605	1.2822	0.596187	2.38113	0.25038	-1.99781	0.0116857	1.93234	0.801459
6837	6.718	/	277.14	HMDB0245544	2',3'-Dideoxyadenosine	C10H13N5O2	235.107	1	1.01893	0.832918	0.822223	0.888552	0.766662	0.854564	70.478	121.705	121.222	99.6817	105.335	75.9244	0.863974	99.0578	0.00872192	-6.84114	4.17606e-05	4.37923	1.84559
6851	3.04	/	277.191	HMDB0028801	Glutaminylleucine	C11H21N3O4	259.153	13	25.7554	42.8909	41.3477	36.354	37.6478	44.6532	0.141807	0.183711	0.167039	0.180507	0.177879	0.181863	38.1082	0.172134	221.386	7.79042	1.81853e-05	4.74028	1.97169
6902	3.196	/	279.145	HMDB0028852	Glycyl-Tryptophan	C13H15N3O3	261.111	1	0.483236	0.496046	0.552509	0.481944	0.508044	0.519505	35.935	0.829088	74.5486	41.861	77.8343	63.1917	0.506881	49.0333	0.0103375	-6.59597	0.00181467	2.7412	1.58919
7049	2.036	/	283.14	HMDB0002224	5-Methyldeoxycytidine	C10H15N3O4	241.106	2	0.669666	0.55347	0.502654	0.550498	0.606493	0.573447	158.129	3.50814	273.579	221.136	268.853	268.434	0.576038	198.94	0.00289554	-8.43195	0.00118953	2.92463	1.8817
7159	6.094	/	286.201	CSID67171193	3-Hydroxy-2-oxobutyl nonanoate	C13H24O4	244.167	3	0.624274	0.465684	0.47938	0.510897	0.476876	0.497457	1.35224	1.16375	10.89	1.32663	1.33107	1.70397	0.509095	2.96128	0.171917	-2.54022	0.0246569	1.60806	0.865534
7173	4.724	286.047	287.054	HMDB0005801	Kaempferol	C15H10O6	286.048	3	2104.83	1837.7	2202.2	2008.01	2229.14	2422.81	26.8854	26.0754	20.1887	13.8265	4.67937	5.74634	2134.11	16.2336	131.463	7.03851	1.47599e-06	5.83092	1.89875
7272	4.619	/	289.164	HMDB0001988	4-Hydroxycyclohexylcarboxylic acid	C7H12O3	144.079	3	311.094	357.082	282.128	284.852	242.045	324.674	4.5633	2.22212	3.51006	5.96664	6.00175	5.61249	300.313	4.64606	64.6381	6.01431	5.85945e-06	5.23214	1.73907
7510	5.075	/	296.128	HMDB0256794	Prodolic acid	C16H19NO3	273.136	6	1.12305	0.923411	1.22156	1.12523	1.40556	1.13003	47.6436	174.186	45.9885	78.2476	132.437	57.1922	1.15481	89.2824	0.0129343	-6.27265	0.00178943	2.74729	1.73287
7630	9.676	/	299.2	HMDB0006547	Stearidonic acid	C18H28O2	276.209	6	174.917	157.75	179.676	170.169	147.515	169.94	5.93596	5.85385	6.82179	13.2	6.00075	4.06444	166.661	6.97946	23.8788	4.57766	1.95912e-07	6.70794	1.52108
7770	4.254	302.042	303.049	HMDB0303704	Pollenin A	C15H10O7	302.043	2	1667.35	1606.58	1734.49	1606.8	1533.01	1474.31	7.49485	5.34378	4.76359	2.44799	0.842912	1.16261	1603.76	3.67595	436.283	8.76912	2.16443e-07	6.66466	2.12666
7975	3.174	/	309.117	HMDB0252093	3'-C-Ethynylcytidine	C11H13N3O5	267.086	6	105.329	167.56	151.02	140.891	135.544	141.529	0.21705	0.252846	0.194835	0.281816	0.753582	0.252496	140.312	0.325437	431.15	8.75204	3.19122e-08	7.49604	2.107
8295	3.633	/	318.133	HMDB0035814	Lactucin	C15H16O5	276.1	2	2.64469	1.14484	1.50626	1.98334	2.5341	2.08341	1.77987	2.58748	1.53533	5.56762	9.47943	2.402	1.98277	3.89196	0.509454	-0.972975	0.026005	1.58494	0.393352
8330	1.99	/	319.099	CSID10291642	2'-Deoxy-5-formylcytidine	C10H13N3O5	255.086	8	49.9883	57.7851	69.9949	59.5986	57.8534	66.9103	0.42855	4.55549	0.537322	0.736677	0.516547	0.526285	60.3551	1.21681	49.601	5.6323	2.15299e-06	5.66696	1.74431
8520	6.257	322.141	323.148	HMDB0033105	N2-Galacturonyl-lysine	C12H22N2O8	322.138	10	4.13104	5.63195	5.87902	24.4335	11.8822	5.34739	10.1118	2.80003	1.28169	1.53844	1.27012	1.55999	9.55085	3.09367	3.08722	1.62631	0.0135351	1.86854	0.791256
8620	1.031	/	325.139	HMDB0003950	7-Methylinosine	C11H15N4O5	283.104	2	0.678368	0.661815	1.85106	0.63521	0.637128	0.624966	0.264593	0.402351	0.349441	0.449739	0.48468	0.409637	0.848092	0.393407	2.15576	1.1082	0.00770085	2.11346	0.610305
8775	4.767	/	330.263	HMDB0010221	9,10-DiHODE	C18H32O4	312.23	2	1.75508	1.49799	1.68507	1.50394	1.5571	1.7977	61.9065	46.1246	92.3224	34.7667	39.1737	32.7668	1.63281	51.1768	0.0319054	-4.97006	0.000692744	3.15943	1.55351
8786	6.708	330.073	331.08	HMDB0030475	Aflatoxin G2	C17H14O7	330.074	2	988.467	506.842	438.957	449.005	619.58	469.627	4.81359	3.24506	3.57412	3.65653	2.935	3.90118	578.746	3.68758	156.945	7.29411	0.000297598	3.52637	1.90098
8863	4.25	332.052	333.06	HMDB0006555	dIMP	C10H13N4O7P	332.052	1	137.117	118.659	127.195	132.984	125.217	118.735	0.485194	0.561996	0.422811	0.470965	0.480046	0.473229	126.651	0.482373	262.558	8.03649	2.38139e-07	6.62317	2.00632
9071	2.983	/	339.068	HMDB0303826	Protocatechuic acid 4-glucoside	C13H16O9	316.079	2	0.46022	0.434608	0.453522	0.467342	0.410721	0.46053	0.272684	0.483776	0.43351	0.380061	0.362781	0.382453	0.447824	0.385878	1.16053	0.214787	0.0102744	1.98824	0.249642
9084	4.679	/	339.141	HMDB0005862	2-Methylguanosine	C11H15N5O5	297.107	1	0.873234	0.823246	0.777995	0.815031	0.749569	0.869046	38.1924	27.0139	34.5838	43.8953	63.9221	53.7078	0.81802	43.5525	0.0187824	-5.73448	0.000162425	3.78935	1.68194
9091	2.35	/	339.166	HMDB0004207	Glutamyllysine	C11H21N3O5	275.148	5	1.86536	1.44004	1.20088	1.24492	1.42375	1.13811	0.372811	0.355693	0.294896	0.338826	0.354692	0.327362	1.38551	0.340713	4.0665	2.02379	6.39812e-05	4.19395	0.994671
9094	10.138	/	339.192	HMDB0005832	6b-Hydroxymethandienone	C20H28O3	316.204	3	2310.87	1753.59	2016.1	1795.85	1800.62	2030.53	1.08641	1.28391	1.27754	1.02851	1.09261	1.10013	1951.26	1.14485	1704.38	10.735	2.65549e-06	5.57586	2.31792
9225	5.172	342.094	343.102	HMDB0302440	1-O-Caffeoyl-beta-glucose	C15H18O9	342.095	2	81.8783	98.5652	98.0721	104.255	84.6533	86.3078	0.401559	0.416156	0.380008	0.429369	0.434212	0.398787	92.2886	0.410015	225.086	7.81433	1.85847e-06	5.73084	1.9775
9274	6.526	/	344.185	HMDB0000530	6-Ketoestriol	C18H22O4	302.152	3	2.18245	0.714352	1.46751	1.33992	0.875153	2.08477	0.661421	0.577111	0.540313	0.904422	1.29564	2.40408	1.44403	1.06383	1.35738	0.440828	0.0434207	1.3623	0.31838
9395	5.313	/	348.216	HMDB0014750	Bisoprolol	C18H31NO4	325.225	5	117.191	74.4466	88.7069	74.3085	78.1233	85.201	2.70193	1.99444	1.48372	1.01786	4.52353	3.27552	86.3296	2.4995	34.5388	5.11014	2.27333e-05	4.64334	1.60704
9537	5.161	/	352.211	HMDB0252764	Glucitol-lysine	C12H26N2O7	310.174	9	2.9575	1.62739	2.21302	1.6722	1.76696	1.49067	3.06623	4.60723	7.07025	11.1283	8.55944	8.87407	1.95462	7.21759	0.270814	-1.88463	0.0013589	2.86681	0.888316
9595	8.725	352.261	353.268	HMDB0011570	MG(18:3/0:0/0:0)	C21H36O4	352.261	2	261.07	269.338	286.098	291.888	252.461	303.094	1.16039	11.3776	1.40301	3.70351	4.22201	4.65091	277.325	4.41958	62.7492	5.97153	2.79667e-07	6.55336	1.76173
9664	4.893	/	356.148	HMDB0041697	6'-Hydroxyenterolactone	C18H18O5	314.115	3	89.1619	222.843	212.6	119.678	131.166	134.297	1.15686	1.77941	1.67611	1.64846	1.71808	1.40381	151.624	1.56379	96.9596	6.59931	0.000270135	3.56842	1.8044
9667	1.84	/	356.181	HMDB0001272	Nicotine glucuronide	C16H22N2O6	338.148	2	0.5946	0.521344	0.506009	0.536492	0.602938	0.599853	0.411735	0.353347	0.316625	0.322647	0.323907	0.325499	0.560206	0.342294	1.63662	0.710724	2.39916e-06	5.61994	0.582449
9706	7.707	/	357.203	HMDB0002752	Prostaglandin A2	C20H30O4	334.214	2	219.599	98.986	124.339	152.01	128.886	131.394	0.762045	0.68398	0.728735	0.76166	0.751111	0.782547	142.536	0.745013	191.32	7.57984	0.00012127	3.91625	1.94037
9717	3.227	/	358.164	HMDB0037247	4',5,7-Trihydroxy-6-prenylflavanone	C20H20O5	340.131	3	0.64432	0.669497	0.636712	0.636382	0.659932	0.682731	0.250765	0.314169	0.269745	0.32956	0.312109	0.343388	0.654929	0.303289	2.15942	1.11064	6.01562e-09	8.22072	0.740601
9926	3.983	/	364.211	HMDB0036690	3-Epinobilin	C20H26O5	346.178	3	0.980961	1.69073	1.11434	1.66098	1.3454	1.32075	0.514434	0.30967	0.379377	0.72022	1.14706	0.636996	1.35219	0.61796	2.18816	1.12972	0.000366696	3.43569	0.69997
9927	4.259	/	364.211	HMDB0032702	Zeranol	C18H26O5	322.178	3	4.74352	6.15385	1.54754	2.79638	2.66585	3.3679	0.755429	0.407333	0.808641	1.80321	0.728639	4.36399	3.54584	1.47787	2.39928	1.2626	0.00723193	2.14075	0.730426
9964	10.522	/	365.268	HMDB0242141	Eicosanedioic acid	C20H38O4	342.277	4	561.934	447.702	432.684	510.354	403.501	541.741	3.43654	2.8336	11.0632	7.80011	8.37539	6.96792	482.986	6.74612	71.5946	6.16178	5.82063e-06	5.23503	1.7644
9983	4.971	/	366.227	HMDB0038580	Cibaric acid	C18H28O5	324.194	2	4.88163	2.30344	2.41804	4.11599	1.92661	1.5642	0.855668	0.889848	3.10779	0.583923	3.46159	5.23948	2.86832	2.35638	1.21725	0.283631	0.0718493	1.14358	0.309919
10151	4.631	/	373.091	HMDB0029289	3-Feruloyl-1,5-quinolactone	C17H18O8	350.1	4	381.985	292.164	268.256	291.749	235.057	241.475	1.35336	1.04401	1.52715	1.58909	1.40266	1.5205	285.114	1.40613	202.766	7.66367	2.14726e-05	4.66812	1.95658
10195	4.457	/	374.216	HMDB0035025	8-Hydroxygeraniol 8-O-glucoside	C16H28O7	332.184	2	62.7637	25.6643	26.2191	29.3295	48.5357	26.7924	0.82162	0.807558	0.914019	0.864587	0.737	1.07709	36.5508	0.870312	41.9973	5.39223	0.000564769	3.24813	1.62157
10259	3.074	/	376.175	HMDB0036837	Isocolumbin	C20H22O6	358.142	2	0.459557	0.543398	0.468575	0.488166	0.505257	0.507213	0.225484	0.345416	0.275693	0.351468	3.10476	0.294099	0.495361	0.766153	0.646556	-0.629152	0.0708804	1.14947	0.0946023
10306	3.939	/	378.19	HMDB0303945	Lactol	C20H24O6	360.157	3	5.32777	1.8387	3.72993	4.32909	7.9293	4.3787	0.38642	0.296402	0.548743	0.931756	0.60764	0.783099	4.58892	0.592343	7.74706	2.95365	0.000191332	3.71821	1.16412
10360	3.359	/	380.206	HMDB0034475	Hydroxyisonobilin	C20H26O6	362.173	2	5.04405	5.51783	5.70781	5.7495	5.28581	5.62597	3.05579	5.30701	4.39815	3.3559	3.8124	4.0889	5.4885	4.00302	1.37109	0.45532	0.000389629	3.40935	0.431944
10520	4.446	/	386.253	HMDB0005099	Thromboxane B3	C20H32O6	368.22	2	2.45797	2.52216	2.31042	2.35388	2.33519	2.33523	85.4671	236.82	467.302	215.712	343.407	268.126	2.38581	269.472	0.00885364	-6.81951	0.00082258	3.08482	1.81457
10525	3.606	386.084	387.091	HMDB0302546	2-trans-O-Feruloylglucaric acid	C16H18O11	386.085	2	213.043	328.717	310.512	249.618	276.985	293.394	0.242976	0.326824	0.272732	0.301888	0.29343	0.291307	278.711	0.288193	967.1	9.91752	9.37894e-06	5.02785	2.22698
10676	2.156	/	393.136	HMDB0032197	Cellulose, microcrystalline	C14H26O11	370.148	2	32.083	45.4022	48.1187	40.4362	37.8035	46.9267	0.255439	0.427849	0.410246	0.400154	0.385169	0.390512	41.7951	0.378228	110.502	6.78793	8.89758e-06	5.05073	1.84223
10711	1.885	/	394.185	HMDB0032105	1,2-Anhydridoniveusin	C20H24O7	376.152	2	1.10347	0.911502	0.874763	0.909707	1.02238	1.02539	0.401594	0.599156	0.594707	0.59894	0.559543	0.644262	0.974534	0.566367	1.72068	0.782975	6.57505e-06	5.1821	0.600894
10870	6.209	/	423.234	HMDB0260485	MG(5-iso PGF2VI/0:0/0:0)	C21H36O7	400.246	2	264.519	181.963	193.713	233.206	195.966	185.562	0.821873	1.72358	1.54193	3.1321	0.835087	2.51584	209.155	1.76174	118.721	6.89143	1.09124e-05	4.96208	1.86861
10882	1.915	/	402.15	CSID16736502	Kasugamycin	C14H25N3O9	379.159	4	0.614044	0.506471	0.486778	0.506224	0.568921	0.570597	0.223474	0.33272	0.330936	0.333291	0.311368	0.320597	0.542173	0.308731	1.75613	0.812401	3.96801e-06	5.40143	0.61564
10973	2.923	/	406.134	HMDB0001542	N-Acetyllactosamine	C14H25NO11	383.143	4	58.2317	39.1801	22.0212	30.5911	35.097	27.2663	0.439777	0.582733	0.308265	0.532205	0.648767	0.444822	35.3979	0.492762	71.8358	6.16663	0.000285547	3.54432	1.74596
11032	3.586	/	446.157	CSID4444792	Eupachloroxin	C20H25ClO8	428.124	2	1.07393	1.25798	1.12403	1.19966	1.16882	1.20632	0.228888	0.323964	0.251908	0.288709	0.264738	0.269536	1.17179	0.271291	4.31932	2.1108	7.37945e-10	9.13198	1.02642
11043	3.844	/	409.091	CSID389045	Glucosyloxyanthraquinone	C20H18O8	386.1	4	1.62789	0.97723	0.979569	1.3553	1.10576	2.17368	62.2519	42.6529	39.3484	64.0676	34.765	65.9449	1.36991	51.5051	0.0265974	-5.23257	0.00010289	3.98763	1.61184
11065	14.504	/	409.328	HMDB0072854	MG(i-20:0/0:0/0:0)	C23H46O4	386.34	2	2.23275	0.748677	1.66467	1.92307	0.641899	1.10416	0.12226	0.261766	0.218166	0.134857	0.223961	0.180896	1.38587	0.190318	7.28188	2.86431	0.001276	2.89415	1.1336
11189	4.469	/	414.211	HMDB0003134	Biocytin	C16H28N4O4S	372.183	14	1.24331	1.33772	1.10931	1.39133	1.34572	0.986167	0.79721	0.519291	0.688364	0.685737	0.715104	0.674652	1.23559	0.68006	1.81689	0.861469	1.15331e-05	4.93805	0.630882
11211	2.971	/	415.12	HMDB0034249	Caryoptosidic acid	C16H24O11	392.132	2	46.2979	24.9085	25.1988	23.3406	24.142	21.556	0.392529	0.502216	0.252926	0.394548	0.579066	0.397031	27.574	0.419719	65.6962	6.03774	0.000224092	3.64957	1.73182
11301	3.22	/	418.185	HMDB0258246	Sergliflozin A	C20H24O7	376.152	3	0.977397	1.00331	1.11751	0.974785	1.02757	1.05075	0.435481	0.494407	0.390909	0.533008	0.485429	0.495663	1.02522	0.472483	2.16986	1.1176	1.65876e-08	7.78022	0.742996
11342	4.66	/	420.201	HMDB0259457	N-Acetyl-9-aminominocycline, (4R)-	C20H31NO7	397.21	3	1.17956	0.915173	1.02929	1.00133	1.27766	0.966086	2.30925	1.62665	1.74342	1.88636	1.7986	1.73583	1.06152	1.85002	0.573788	-0.80141	1.85511e-05	4.73163	0.609641
11401	3.338	/	423.175	CSID4444887	Enicoflavine	C10H13NO4	211.084	2	17.4462	17.4497	8.77432	6.18167	14.8883	11.0878	2.61631	4.54376	3.76562	2.87326	3.26411	3.50084	12.638	3.42732	3.68743	1.88261	0.000968206	3.01403	0.903505
11421	9.848	/	423.325	HMDB0060131	3beta-Hydroxy-5-cholestenal	C27H44O2	400.334	4	0.838065	2.19291	4.68024	2.02837	2.24151	1.37687	79.3944	95.6292	92.6703	87.6438	76.4238	58.6978	2.22633	81.7432	0.0272356	-5.19836	1.33382e-05	4.8749	1.62304
11526	1.378	/	428.191	HMDB0252130	Eurycomanol	C20H26O9	410.158	2	0.787586	0.754996	0.67411	0.808769	0.77415	0.762309	0.526368	0.676731	0.603548	0.758635	0.949099	0.858299	0.76032	0.72878	1.04328	0.0611225	0.078333	1.10606	0.0934303
11713	4.559	434.12	435.128	HMDB0037480	Eriodictin	C21H22O10	434.121	2	186.974	183.357	190.791	188.076	208.894	172.196	0.430919	0.978901	0.423351	0.504077	0.485161	0.482193	188.381	0.550767	342.035	8.418	1.6535e-10	9.7816	2.05878
11786	4.058	/	438.175	HMDB0040565	Aloesol 7-glucoside	C19H24O9	396.142	2	0.840317	1.26545	1.03539	0.973098	1.7037	0.995893	0.250379	0.368923	0.347217	0.378485	0.849291	0.328921	1.13564	0.420536	2.70047	1.43321	0.000249867	3.60229	0.805775
11828	10.46	/	439.32	HMDB0002197	7a,12a-Dihydroxy-cholestene-3-one	C27H44O3	416.329	4	1.20503	6.66645	3.21746	4.9675	1.87309	5.13918	595.173	569.227	752.702	771.402	804.216	778.726	3.84479	711.908	0.00540068	-7.53264	7.78616e-06	5.10868	1.95667
12021	3.259	/	448.196	HMDB0060856	O-Desmethyltramadol glucuronide	C21H31NO8	425.205	3	0.903221	0.622813	1.36955	0.747238	0.643572	2.21888	63.6958	127.398	42.2197	82.9328	82.3243	77.829	1.08421	79.4	0.0136551	-6.19442	2.1226e-05	4.67313	1.75811
12094	11.375	/	451.283	HMDB0060126	25-Hydroxyvitamin D3-26,23-lactone	C27H40O4	428.293	3	6.85862	5.76544	62.2355	2.83959	6.69941	8.20795	16.4678	11.4153	9.69209	9.56128	10.0151	21.3183	15.4344	13.0783	1.18016	0.238976	0.0946497	1.02388	0.264086
12121	3.177	452.131	453.138	HMDB0037949	Catechin 7-glucoside	C21H24O11	452.132	2	0.426331	0.437632	0.487446	0.425191	0.448217	0.458328	9.13878	43.9484	12.2262	15.5513	15.0048	14.0289	0.447191	18.3164	0.0244148	-5.3561	0.00328453	2.48353	1.59129
12144	12.521	452.328	453.335	HMDB0035888	Tyromycic acid	C30H44O3	452.329	2	1.68536	1.09594	0.820633	0.823144	0.645882	0.80399	32.5913	44.6051	64.6034	58.2488	53.0826	54.8713	0.979159	51.3338	0.0190744	-5.71222	4.21703e-05	4.37499	1.69031
12170	2.966	/	454.206	HMDB0252347	Fluocinolone	C21H26F2O6	412.17	6	0.818371	0.675323	0.704713	0.726186	0.638205	0.780439	16.566	18.6635	12.4614	38.7599	27.7849	27.9513	0.723873	23.6978	0.030546	-5.03287	0.000492818	3.30731	1.56158
12236	4.747	456.164	479.153	HMDB0041398	Persicogenin 3'-glucoside	C23H26O11	478.148	3	106.431	122.558	136.414	122.938	128.552	112.962	0.573889	0.398238	0.383831	0.525625	0.406101	0.409207	121.643	0.449482	270.629	8.08017	1.16224e-06	5.9347	2.01262
12248	4.868	/	457.24	HMDB0007856	LysoPA(18:2/0:0)	C21H39O7P	434.243	16	203.893	169.57	161.012	189.125	182.425	162.709	0.758089	2.56342	4.73559	1.67115	3.8574	2.40097	178.122	2.66444	66.8517	6.06289	1.42103e-06	5.8474	1.75475
12340	10.568	/	461.268	HMDB0007854	LysoPA(18:0/0:0)	C21H43O7P	438.275	8	11.6973	16.0138	6.34313	43.1824	11.9575	13.9654	5.78009	12.6772	6.00523	10.4042	9.98058	9.96646	17.1933	9.13563	1.882	0.912268	0.0232797	1.63302	0.40952
12412	5.955	464.11	465.117	HMDB0250883	Davallialactone	C25H20O9	464.111	2	0.376613	0.423905	0.432909	0.419044	0.417711	0.494665	1.14503	0.749089	0.921776	0.750728	0.73397	0.834288	0.427475	0.855813	0.499495	-1.00146	0.000241037	3.61792	0.68134
12624	8.79	/	475.268	HMDB0297002	DG(20:4-2OH/0:0/2:0)	C25H40O7	452.277	3	0.77371	1.07505	1.16489	0.77801	0.744066	0.900661	361.176	420.167	470.909	448.491	385.2	291.062	0.906064	396.167	0.00228707	-8.77228	1.31073e-05	4.88249	2.09475
12678	4.241	478.074	479.081	HMDB0029212	Quercetin 3-O-glucuronide	C21H18O13	478.075	2	346.529	338.782	358.051	382.756	353.85	366.439	1.18243	0.458159	0.344044	0.379649	0.391351	0.377349	357.735	0.522163	685.101	9.42017	6.67454e-08	7.17558	2.18648
12691	4.285	478.147	479.154	HMDB0037482	Persiconin	C23H26O11	478.148	2	147.855	154.09	151.588	145.166	151.4	120.596	0.351195	0.455011	0.314229	0.350016	0.338004	0.617049	145.116	0.404251	358.974	8.48774	1.02952e-06	5.98737	2.06442
12896	5.524	488.131	489.138	HMDB0039489	6''-O-Acetylglycitin	C24H24O11	488.132	2	0.397605	0.58533	0.760267	0.991434	0.592436	0.432338	0.51894	0.611215	0.714346	0.724439	0.738719	0.616525	0.626568	0.654031	0.958011	-0.0618865	0.0916349	1.03794	0.103533
12904	6.644	488.202	489.209	HMDB0302537	Limonoate a-ring-lactone	C26H32O9	488.205	6	1.80302	3.56565	3.34472	6.43358	2.90775	3.45278	233.349	95.4336	72.6207	111.319	79.6613	100.512	3.58458	115.483	0.03104	-5.00973	0.00118173	2.92748	1.56135
12950	7.165	/	491.263	HMDB0296907	DG(2:0/PGD2/0:0)	C25H40O8	468.272	3	2.18004	2.27871	2.48651	1.50037	2.75168	2.26074	55.5823	111.754	94.3234	68.2517	67.2743	56.1623	2.24301	75.558	0.0296859	-5.07408	0.000151118	3.82068	1.58389
13260	3.718	506.105	507.112	HMDB0029271	Quercetin 3-O-(6''-acetyl-glucoside)	C23H22O13	506.106	2	0.518666	0.460062	0.496737	0.470805	0.523325	0.532055	0.198592	0.249181	0.20172	0.222831	0.212659	0.213128	0.500275	0.216352	2.31232	1.20934	8.90861e-09	8.05019	0.774173
13637	4.095	/	528.316	HMDB0296912	DG(6 keto-PGF1alpha/2:0/0:0)	C25H42O9	486.283	2	40.0565	12.0481	20.4016	15.2718	30.4751	16.7234	0.426021	0.562044	0.590791	0.643994	0.553366	0.559661	22.4961	0.555979	40.4621	5.3385	0.000863787	3.06359	1.6052
13643	4.025	/	529.133	HMDB0037352	Caryatin glucoside	C24H26O12	506.142	3	5.40002	0.898225	0.929624	0.916268	0.895718	5.39162	0.226917	0.349524	0.263035	0.343049	0.307087	0.293086	2.40525	0.297116	8.0953	3.01708	0.0113571	1.94473	1.00951
13734	10.093	533.347	534.355	HMDB0011522	LysoPE(22:2/0:0)	C27H52NO7P	533.348	1	1.58046	1.60274	1.77363	1.76844	1.34392	1.64317	3.72016	200.977	149.14	66.4038	164.563	121.559	1.61873	117.727	0.0137498	-6.18444	0.00201997	2.69465	1.5683
13890	3.657	/	544.238	HMDB0035039	Phaseolus epsilon	C25H34O12	526.205	2	225.634	211.166	113.369	175.933	141.391	150.288	0.583976	0.793024	0.705509	0.77689	0.739712	0.725379	169.63	0.720748	235.353	7.87868	7.03941e-05	4.15246	1.97982
13946	6.575	/	547.216	HMDB0059794	Gluten exorphin B4	C24H27N5O9	529.181	3	1.5851	1.25038	0.700222	0.686862	0.70372	0.755773	2.97991	0.98525	1.01395	1.04489	1.02685	1.0897	0.947011	1.35676	0.697995	-0.518711	0.0363785	1.43915	0.30384
13996	4.937	550.095	551.102	HMDB0037368	Quercetin 3-(6''-malonyl-glucoside)	C24H22O15	550.096	2	1.07892	1.19482	1.16178	1.13842	2.63604	2.83805	1.05646	1.65237	2.21968	1.84623	1.51228	1.6952	1.67467	1.6637	1.00659	0.00948137	0.111894	0.951192	0.0658751
14039	9.685	/	553.424	HMDB0004590	19-Nor-5-androstenediol	C18H28O2	276.209	2	430.739	406.566	397.193	305.428	385.841	300.795	1.22107	1.77617	1.20785	2.00906	2.02838	6.43861	371.094	2.44686	151.661	7.24471	8.57822e-06	5.0666	1.92674
14056	7.259	/	555.148	HMDB0041209	Sesaminol glucoside	C26H28O12	532.158	2	109.302	65.4268	72.0779	83.2431	60.2469	61.133	2.03729	2.5853	2.64207	2.2913	2.36818	2.41251	75.2383	2.38944	31.4878	4.97672	7.32393e-05	4.13526	1.57061
14085	3.488	556.176	557.183	CSID391585	7-Dehydrologanin tetraacetate	C25H32O14	556.179	7	0.663795	0.799142	0.7932	0.766208	0.797149	0.791735	33.3708	135.71	43.1054	46.1583	23.9515	48.8745	0.768538	55.195	0.013924	-6.16628	0.00373794	2.42737	1.70902
14329	2.79	/	575.157	HMDB0301967	Cucumerin A	C29H28O11	552.163	8	28.1133	19.6052	12.9724	16.4033	38.0835	14.0411	0.140508	0.228088	0.183568	0.218294	0.221284	0.196229	21.5365	0.197995	108.773	6.76517	0.000684602	3.16456	1.81973
14381	3.823	578.141	579.148	HMDB0013690	Procyanidin	C30H26O12	578.142	2	1.0063	0.942111	0.952267	0.89198	0.894797	1.01122	200.289	116.156	94.6756	157.206	87.0804	175.546	0.949779	138.492	0.00685799	-7.188	0.000208282	3.68135	1.88382
14520	13.088	/	591.258	HMDB0033828	Desglucocheirotoxol	C29H44O10	552.293	3	1.42227	1.31785	1.43466	1.08426	1.82119	1.77845	0.0173439	0.045354	0.0298481	0.0228913	0.0228869	0.0259799	1.47645	0.027384	53.9163	5.75265	2.38796e-05	4.62197	1.69699
14530	3.869	/	592.201	HMDB0040728	Neolicuroside	C26H30O13	550.169	2	234.98	213.96	195.465	178.4	160.578	198.673	0.767993	0.633303	0.418255	0.611086	0.546624	0.593184	197.01	0.595074	331.067	8.37098	5.70262e-06	5.24393	2.04813
14581	2.724	/	596.232	HMDB0041413	Marmesin rutinoside	C26H34O13	554.2	2	0.324999	0.327927	0.310781	0.316695	0.327637	0.345649	17.0442	73.7277	13.8074	30.2458	67.1843	38.9795	0.325615	40.1648	0.00810696	-6.94662	0.00220047	2.65748	1.81168
14843	4.027	622.115	623.122	HMDB0301685	Apigenin 7-O-diglucuronide	C27H26O17	622.117	3	196.208	168.131	187.022	196.272	204.257	198.019	0.272302	0.41943	0.326201	0.411661	0.368506	0.351705	191.652	0.358301	534.89	9.0631	3.85899e-07	6.41353	2.13107
14864	12.017	/	623.284	HMDB0002577	Cholic acid glucuronide	C30H48O11	584.32	2	7.39355	7.48282	7.05122	7.81209	8.13083	10.2684	0.271843	0.293964	0.284894	0.297495	0.288886	0.274737	8.02315	0.285303	28.1215	4.8136	9.0207e-06	5.04476	1.54967
14883	4.557	624.203	625.211	HMDB0253112	Hesperidin methylchalcone	C29H36O15	624.205	3	278.32	275.444	291.261	283.517	286.981	271.574	0.403588	0.916815	0.396501	0.472107	0.454391	0.45161	281.183	0.515835	545.102	9.09038	1.04121e-08	7.98246	2.13952
15293	8.193	/	691.127	HMDB0039929	2''-O-Acetylrutin	C29H32O17	652.164	1	0.531111	0.499182	0.480499	0.49541	0.470292	0.496775	1.09417	1.19151	1.029	1.11445	1.00965	1.07226	0.495545	1.08517	0.45665	-1.13084	6.33763e-09	8.19807	0.749237
15302	4.627	/	692.288	HMDB0304700	Linalool (8-hydroxydihydro-)	C32H42O14	650.257	4	90.0132	168.807	126.577	110.381	115.006	114.022	1.47658	1.13906	0.802271	1.73377	1.53036	1.65893	120.801	1.39016	86.897	6.44124	4.01285e-05	4.39655	1.79494
15363	4.052	/	708.247	HMDB0039337	Tetramethylquercetin 3-rutinoside	C31H38O16	666.216	4	1998.15	2318.09	2337.6	2622.39	2111.22	2209.6	0.519296	0.765164	0.720143	0.784995	0.674523	0.682197	2266.18	0.691053	3279.31	11.6792	1.56712e-06	5.8049	2.41862
15423	3.01	/	730.268	HMDB0041149	Glucoliquiritin apioside	C32H40O18	712.221	18	0.345283	0.299284	0.259958	0.288407	0.293226	0.341645	3.4003	22.9945	12.7828	26.8617	32.4846	25.3903	0.304634	20.6524	0.0147505	-6.08309	0.00112012	2.95073	1.67304
15516	4.045	/	759.294	HMDB0253113	Hetastarch	C29H52O21	736.3	6	285.404	188.64	255.296	295.755	194.171	234.109	1.60405	0.347767	0.270467	0.341325	0.305543	0.310059	242.229	0.529869	457.149	8.83652	2.09064e-05	4.67972	2.1346
15591	4.557	/	788.294	HMDB0040342	Leonoside A	C35H46O19	770.263	5	398.33	248.525	360.932	301.968	373.518	324.906	0.337708	0.767158	0.331778	0.395042	0.357574	0.377891	334.697	0.427858	782.26	9.6115	1.24607e-05	4.90446	2.19735
15639	12.248	/	808.465	HMDB0267751	PA(i-16:0/PGE2)	C39H69O11P	744.458	11	0.205824	0.122911	0.174673	0.177096	0.178592	0.222021	0.144104	0.175389	0.186763	0.200827	0.203528	0.249546	0.180186	0.193359	0.931872	-0.101797	0.063636	1.1963	0.105106

## Sheet: ESI- Features
Table 1S: Feature numbers reported in the manuscript of 312 in ESI− were derived from the curated analysis tables following peak detection, alignment, deconvolution, and annotation. Raw data files contained a larger number of initial signals, which were subsequently filtered during quality-control and annotation steps
No	RT [min]	Molecular Weight	m/z	HMDB_ID	Compound_name	Formula	Monoisotopic_Mass	Delta(ppm)	Lippia_javanica_001	Lippia_javanica_002	Lippia_javanica_003	Lippia_javanica_004	Lippia_javanica_005	Lippia_javanica_006	Acorus_calamus_001	Acorus_calamus_002	Acorus_calamus_003	Acorus_calamus_004	Acorus_calamus_005	Acorus_calamus_006	AVE(Group a)	AVE(Group b)	FC(Group a/Group b)	Log2(FC)	T-Test	Log10(p value)	VIP
4	1.439	74.0353	73.0281	HMDB0000237	Propionic acid	C3H6O2	74.0368	20	164.349	147.474	147.83	122.671	142.933	144.995	59.4215	49.6166	13.6324	42.4083	43.1432	57.0673	145.042	44.2149	3.28039	1.71387	4.72075e-07	6.32599	0.720707
48	1.653	104.046	103.039	HMDB0000011	3-Hydroxybutyric acid	C4H8O3	104.047	12	614.571	557.841	503.015	420.088	453.305	453.707	135.692	154.96	145.201	180.881	149.96	195.804	500.421	160.416	3.11951	1.64132	1.60014e-05	4.79584	0.715164
55	3.111	110.035	109.028	HMDB0000957	Pyrocatechol	C6H6O2	110.037	12	52.7046	50.755	47.0329	42.1218	45.8717	45.7975	27.4776	41.3707	46.7643	50.8036	40.7177	35.9804	47.3806	40.519	1.16934	0.225696	0.0118394	1.92667	0.19822
76	6.66	114.103	113.096	HMDB0031475	Heptanal	C7H14O	114.104	12	0.465797	0.326692	0.374039	0.346444	0.429382	0.323277	0.426995	1.05659	2.1793	0.579448	0.886946	0.529801	0.377605	0.943181	0.400353	-1.32065	0.0111142	1.95412	0.497885
97	1.031	116.01	115.002	HMDB0000176	Maleic acid	C4H4O4	116.011	11	484.568	659.02	784.383	645.309	700.661	604.167	192.298	184.345	271.671	411.844	272.126	288.448	646.351	270.122	2.39281	1.25871	1.37271e-05	4.86242	0.610339
132	3.24	118.062	117.054	HMDB0001863	2-Hydroxyvaleric acid	C5H10O3	118.063	10	35.3035	46.4099	37.2424	41.5775	31.1199	37.9763	43.7978	65.6662	50.4117	59.5911	61.045	74.7508	38.2716	59.2104	0.646365	-0.629578	0.000360045	3.44364	0.402433
153	4.423	122.035	121.028	HMDB0011718	4-Hydroxybenzaldehyde	C7H6O2	122.037	11	197.597	186.854	268.92	193.721	183.2	202.001	390.934	626.143	456.635	593.113	440.761	516.207	205.382	503.965	0.407532	-1.29501	6.88451e-05	4.16213	0.624694
167	7.354	128.119	127.112	HMDB0031299	1-Octen-3-ol	C8H16O	128.12	10	0.264089	0.365341	0.366535	0.314311	0.304715	0.237435	0.364606	0.379558	0.618817	0.556714	0.377944	0.300454	0.308738	0.433015	0.712995	-0.488036	0.00811644	2.09063	0.298556
174	1.234	130.025	129.018	HMDB0000634	Citraconic acid	C5H6O4	130.027	10	219.169	224.765	232.645	235.466	215.662	227.359	142.954	198.845	203.643	274.283	246.022	250.96	225.845	219.451	1.02913	0.0414298	0.0826045	1.083	0.0600667
180	1.349	131.057	130.05	HMDB0000766	N-Acetyl-alanine	C5H9NO3	131.058	9	163.901	138.441	149.336	138.343	136.989	129.707	135.629	130.635	188.588	194.98	181.238	156.999	142.786	164.678	0.867064	-0.20579	0.0150047	1.82377	0.172726
189	0.757	132.052	131.045	HMDB0000168	Asparagine	C4H8N2O3	132.053	9	548.569	341.538	294.264	483.692	562.217	327.064	1028.9	133.044	58.8061	282.721	473.162	605.343	426.224	430.33	0.990459	-0.013831	0.104345	0.981528	0.193263
197	0.733	132.089	131.081	HMDB0000214	Ornithine	C5H12N2O2	132.09	9	11.5613	7.62635	6.56425	7.07711	6.03728	14.6906	217.695	4.46676	50.526	62.5136	116.479	162.857	8.92615	102.423	0.08715	-3.52036	0.00471857	2.32619	0.821458
198	0.771	133.036	132.029	HMDB0000191	Aspartic acid	C4H7NO4	133.038	9	73.6917	51.7857	44.3075	72.2199	48.2285	47.572	385.993	110.959	35.7503	194.229	182.802	264.397	56.3009	195.688	0.287707	-1.79733	0.00520766	2.28336	0.569183
218	0.796	136.036	135.029	HMDB0000943	Threonic acid	C4H8O5	136.037	9	2200.13	2310.72	1985.98	1784.33	1572.06	1921.63	197.803	348.263	859.272	937.284	907.149	1059.06	1962.48	718.138	2.73273	1.45034	1.79009e-05	4.74713	0.64513
236	1.26	139.026	138.018	HMDB0002658	6-Hydroxynicotinic acid	C6H5NO3	139.027	9	100.366	227.733	610.46	88.1952	84.3767	94.7254	79.8279	135.18	124.244	115.991	127.451	112.719	200.976	115.902	1.73402	0.794116	0.041794	1.37889	0.16054
237	5.862	139.026	138.019	HMDB0013188	3-Hydroxypicolinic acid	C6H5NO3	139.027	8	243.468	237.545	226.213	241.366	240.616	241.591	394.814	353.923	772.417	574.599	341.308	83.3377	238.466	420.066	0.567687	-0.816831	0.0144533	1.84003	0.249856
258	2.914	144.041	143.034	HMDB0000522	3-Methylglutaconic acid	C6H8O4	144.042	8	146.392	187.171	107.866	137.231	108.912	110.601	30.0464	40.4642	31.7099	39.6803	49.0517	48.8242	133.029	39.9628	3.32882	1.73501	0.00012545	3.90153	0.725063
259	6.387	144.056	143.049	HMDB0012138	1-Naphthol	C10H8O	144.058	9	0.253267	0.273613	0.264862	0.255106	0.250682	0.279008	1.2824	0.560699	0.714247	0.693403	0.702517	0.941776	0.262756	0.815841	0.322068	-1.63456	0.000624989	3.20413	0.69099
269	4.318	/	145.013	HMDB0032523	Succinic anhydride	C4H4O3	100.016	8	0.579616	2.56035	2.57537	2.01248	1.2669	1.02221	0.26366	1.09751	0.293346	0.25076	0.548288	0.343971	1.66949	0.466256	3.58062	1.84021	0.00230312	2.63768	0.683388
273	1.802	146.057	145.05	HMDB0000422	2-Methylglutaric acid	C6H10O4	146.058	8	722.823	697.89	690.891	556.175	639.473	691.565	117.41	115.352	123.711	152.472	179.701	186.373	666.469	145.836	4.56998	2.19219	1.69613e-08	7.77054	0.833233
279	5.371	146.093	145.086	HMDB0061653	3-Hydroxyheptanoic acid	C7H14O3	146.094	8	18.2688	18.4508	18.5544	17.1148	17.0742	20.157	9.34582	14.3185	9.93443	13.964	16.0912	16.7471	18.27	13.4002	1.36341	0.447225	0.00164815	2.783	0.330821
281	0.703	146.104	145.097	HMDB0000182	Lysine	C6H14N2O2	146.106	8	5.33101	2.54207	2.68719	6.35283	3.24437	3.77706	176.668	8.79394	8.72366	13.7391	14.8386	36.1422	3.98909	43.1509	0.092445	-3.43526	0.0248597	1.6045	0.771747
299	1.15	150.052	149.044	HMDB0000646	Arabinose	C5H10O5	150.053	7	40.273	101.202	40.3873	33.6295	32.5403	34.3918	7.04551	10.745	12.4374	11.1788	14.9352	9.9064	47.0707	11.0414	4.26312	2.09191	0.00136113	2.8661	0.758564
301	6.35	150.067	149.06	HMDB0002237	3,4-Dimethylbenzoic acid	C9H10O2	150.068	8	22.8424	17.6461	16.6095	18.006	24.7604	25.3725	73.2818	27.426	25.4201	33.9444	36.8647	40.8696	20.8728	39.6344	0.526633	-0.92513	0.00401744	2.39605	0.445568
305	5.838	151.008	150.001	HMDB0249030	2(3H)-Benzothiazolone	C7H5NOS	151.009	7	357.729	338.116	342.131	398.012	398.947	362.34	368.979	639.577	506.136	477.731	440.82	464.303	366.213	482.924	0.758323	-0.399115	0.00190868	2.71927	0.297986
312	0.792	152.067	151.06	HMDB0242149	Xylitol	C5H12O5	152.068	7	28.3576	7.91354	19.6416	13.3996	10.193	4.77784	7.5031	42.2722	21.1091	2.4009	3.42119	6.79303	14.0472	13.9166	1.00939	0.0134789	0.104983	0.978879	0.178794
323	4.193	154.025	153.018	HMDB0000152	Gentisic acid	C7H6O4	154.027	7	21.0299	40.4057	36.3167	38.3188	32.8119	21.7714	26.7827	26.2846	19.4008	29.3987	21.8959	24.5018	31.7757	24.7107	1.28591	0.362787	0.0129492	1.88776	0.224805
334	0.741	155.068	154.061	HMDB0000177	Histidine	C6H9N3O2	155.069	7	38.4849	31.1339	30.5244	43.2672	31.8532	28.3048	367.929	8.80881	11.0085	21.5721	31.6424	114.271	33.9281	92.5387	0.366637	-1.44758	0.0408052	1.38928	0.0526381
349	8.927	158.13	157.122	HMDB0000847	Pelargonic acid	C9H18O2	158.131	7	18.1454	18.6762	19.284	19.7254	18.3819	17.7554	37.8574	29.3837	28.1931	35.75	33.1167	43.8738	18.6614	34.6958	0.537857	-0.894704	0.000217411	3.66272	0.513936
369	3.922	160.072	159.065	HMDB0000857	Pimelic acid	C7H12O4	160.074	7	91.0948	63.3245	67.942	58.7368	62.1794	67.9202	52.6949	85.3395	63.3462	78.4401	73.5318	75.9248	68.533	71.5462	0.957883	-0.0620779	0.0731779	1.13562	0.0510122
371	4.501	160.073	159.065	HMDB0002441	3,3-Dimethylglutaric acid	C7H12O4	160.074	6	1.72549	4.5883	3.32921	9.01283	2.29182	2.11499	56.0743	28.9354	42.8497	54.9153	67.0511	74.2917	3.84377	54.0196	0.0711552	-3.81289	0.000135864	3.86689	1.10266
381	1.233	161.068	160.06	HMDB0000510	Aminoadipic acid	C6H11NO4	161.069	7	121.627	101.437	107.512	88.2291	83.7929	92.3495	32.8944	12.4383	20.3584	22.3008	21.1111	22.7746	99.158	21.9796	4.51136	2.17356	3.38693e-07	6.47019	0.82562
417	0.818	/	163.024	HMDB0000254	Succinic acid	C4H6O4	118.027	7	90.7338	113.877	116.758	108.002	111.602	133.983	12.4787	12.1939	20.2876	18.3624	28.0976	25.6332	112.493	19.5089	5.76622	2.52762	8.94135e-08	7.0486	0.893279
427	5.779	164.083	163.075	HMDB0005809	Eugenol	C10H12O2	164.084	6	1332.26	1119.93	1256.16	1155.82	1173.32	1234.89	7.5389	9.81767	7.74223	20.6045	9.94699	10.0518	1212.06	10.9503	110.687	6.79034	3.13221e-07	6.50415	1.47987
434	3.911	166.026	165.018	HMDB0002107	Phthalic acid	C8H6O4	166.027	6	471.991	503.108	600.608	527.998	503.677	515.266	64.1019	149.808	82.7295	78.1319	74.5296	126.819	520.441	96.02	5.42014	2.43833	1.60502e-08	7.79452	0.881282
439	4.806	166.062	165.055	HMDB0000748	3-Phenyllactic acid	C9H10O3	166.063	6	65.4241	75.3528	79.763	55.7781	54.13	72.3175	40.1405	21.5942	21.5376	30.9475	31.3736	36.3961	67.1276	30.3316	2.21313	1.14608	1.62641e-05	4.78877	0.580633
468	5.19	168.041	167.034	HMDB0000130	Homogentisic acid	C8H8O4	168.042	6	8.89575	11.3309	26.5696	9.47744	10.1002	9.31414	9.36796	10.5712	15.6169	6.84174	9.00602	7.2292	12.6147	9.77217	1.29088	0.368351	0.0435814	1.3607	0.16752
484	2.849	169.073	168.066	HMDB0000239	Pyridoxine	C8H11NO3	169.074	6	153.648	157.15	195.081	155.628	162.687	187.372	1.7808	6.61728	1.37001	2.12079	2.63994	12.6846	168.594	4.53557	37.1715	5.21613	1.11336e-06	5.95336	1.32505
485	1.938	170.021	169.013	HMDB0005807	Gallic acid	C7H6O5	170.022	5	22.5403	19.3517	14.1976	12.9814	22.1022	16.7411	10.8015	6.16138	5.2427	12.3345	10.0407	13.6079	17.9857	9.69811	1.85456	0.891075	0.000568918	3.24495	0.476026
525	4.598	174.015	173.008	HMDB0001264	Dehydroascorbic acid	C6H6O6	174.016	5	5.17184	6.11256	6.59925	6.03668	7.09557	7.48771	4.4084	3.54097	3.74314	30.9353	18.9773	25.2795	6.41727	14.4808	0.443158	-1.17411	0.0203223	1.69203	0.244808
549	0.826	176.031	175.024	HMDB0006355	Glucurono-6,3-lactone	C6H8O6	176.032	5	54.9918	70.8264	52.6194	75.6586	52.3445	54.3578	22.0983	41.6155	24.3046	33.6819	39.3078	33.7417	60.1331	32.4583	1.85263	0.889572	0.000100015	3.99993	0.497702
566	4.013	178.026	177.019	HMDB0030819	Aesculetin	C9H6O4	178.027	5	133.618	148.764	139.193	147.904	143.597	126.731	6.21974	4.88058	7.75852	12.1352	8.34697	8.03106	139.968	7.89535	17.7279	4.14795	9.66969e-08	7.01459	1.15334
577	1.305	178.083	177.076	HMDB0033789	2-O-Methyl-fucose	C7H14O5	178.084	5	161.014	142.445	149.96	121.598	107.493	130.223	0.273721	1.48992	0.562693	1.38798	0.555489	0.8415	135.456	0.851884	159.007	7.31295	6.71e-06	5.17328	1.54176
595	3.741	/	179.055	HMDB0000190	Lactic acid	C3H6O3	90.0317	5	57.5054	60.239	65.6065	102.799	37.6873	67.8106	29.7952	48.1985	49.9694	41.3985	52.9379	48.0189	65.2746	45.0531	1.44884	0.534896	0.00744636	2.12806	0.299706
621	0.768	182.078	181.071	HMDB0000765	Mannitol	C6H14O6	182.079	5	50.5739	64.9377	51.7638	50.8297	51.7427	59.9407	8.41533	97.432	82.9222	131.118	114.815	112.974	54.9648	91.2796	0.602158	-0.731785	0.00940221	2.02677	0.143184
622	0.924	182.078	181.071	HMDB0011632	Iditol	C6H14O6	182.079	5	27.6885	27.5859	29.221	28.0225	51.7427	59.9407	8.41533	130.534	89.7706	167.45	152.989	122.802	37.3669	111.994	0.333652	-1.58358	0.00181607	2.74087	0.435129
638	6.32	184.036	183.029	HMDB0001866	3,4-Dihydroxymandelic acid	C8H8O5	184.037	5	1.32885	0.29087	0.59779	0.533962	0.594691	0.433619	0.72907	0.552874	0.784823	0.771043	0.790884	0.814489	0.629964	0.740531	0.850693	-0.23329	0.0546729	1.26223	0.213194
693	3.487	190.026	189.019	HMDB0250209	Chromocarb	C10H6O4	190.027	4	81.1564	99.8046	114.93	102.376	93.9555	109.971	0.241239	0.270968	0.380666	0.381357	0.196344	0.35066	100.366	0.303539	330.651	8.36917	3.29148e-06	5.48261	1.63735
696	3.647	/	189.076	HMDB0036594	Botryodiplodin	C7H12O3	144.079	4	35.746	25.0715	33.8248	25.109	17.5213	22.318	2.76998	3.89476	15.3336	3.42467	3.19096	2.16953	26.5984	5.13058	5.1843	2.37415	3.64289e-05	4.43855	0.87461
758	4.638	193.073	192.066	HMDB0011723	2-Methylhippuric acid	C10H11NO3	193.074	4	29.2517	23.6177	21.0682	19.6552	17.9788	21.7078	74.3483	23.1126	27.6828	36.3493	40.3727	36.2021	22.2132	39.6779	0.559838	-0.836918	0.00601249	2.22095	0.403075
778	1.221	194.078	193.07	HMDB0245958	3-O-Methyl-glucopyranose	C7H14O6	194.079	7	683.6	642.837	685.362	575.196	529.079	631.987	1.1866	5.91316	1.525	1.74279	1.38789	2.63274	624.677	2.39803	260.496	8.02512	1.59419e-06	5.79746	1.61915
786	5.529	194.094	193.086	HMDB0032575	Butylparaben	C11H14O3	194.094	4	4.65767	3.97966	3.56807	3.20444	2.58633	3.82851	67.6404	16.5859	14.1509	15.4427	20.7946	22.1198	3.63745	26.1224	0.139246	-2.84429	0.00602666	2.21992	0.875199
792	2.739	195.136	194.129	CSID147033	Dolichotheline	C10H17N3O	195.137	4	1.323	0.500376	6.03007	0.369264	1.00953	0.611387	0.788496	0.698443	0.319528	0.706599	0.713839	0.515105	1.6406	0.623668	2.63057	1.39538	0.0329668	1.48192	0.282566
842	6.59	198.125	197.118	CSID67168524	11-Oxo-8-undecenoic acid	C11H18O3	198.126	4	30.0768	23.8216	30.0169	26.4243	26.8323	26.3989	144.748	36.159	63.6345	127.934	117.549	120.605	27.2618	101.772	0.267872	-1.90038	0.00125023	2.90301	0.697414
851	0.785	/	199.037	HMDB0010207	Rhamnulose	C6H12O5	164.068	5	1.73209	1.94074	2.42976	3.19109	2.14174	2.01106	3.8305	6.28513	117.623	27.7278	36.7605	18.2713	2.24108	35.0831	0.0638793	-3.96851	0.0145276	1.83781	0.902047
877	3.853	202.083	201.076	HMDB0254501	METAMITRON	C10H10N4O	202.085	10	49.1692	49.6338	50.6842	12.8407	10.5186	13.2965	12.5789	38.4979	13.7051	15.0701	74.8318	23.5287	31.0239	29.7021	1.0445	0.0628141	0.0987345	1.00553	0.0215982
884	5.982	202.12	201.113	HMDB0000792	Sebacic acid	C10H18O4	202.121	3	239.225	238.859	235.823	211.219	249.137	234.578	240.313	729.666	399.033	612.682	395.479	457.799	234.807	472.495	0.496951	-1.00882	0.00300978	2.52146	0.481016
903	3.168	204.089	203.082	HMDB0000929	Tryptophan	C11H12N2O2	204.09	3	42.4725	47.2708	47.3611	52.1473	43.4267	25.2645	74.4304	25.2866	27.3158	48.7607	46.0628	47.3574	42.9905	44.869	0.958134	-0.0617009	0.0892528	1.04938	0.000395234
918	2.963	205.037	204.03	HMDB0000881	Xanthurenic acid	C10H7NO4	205.038	3	89.0508	114.839	132.802	104.294	101.982	114.631	0.625464	5.35742	0.417031	0.82082	0.80496	0.730468	109.6	1.45936	75.1011	6.23076	4.59991e-06	5.33725	1.46157
922	0.883	206.042	205.035	HMDB0251530	Thioctic acid	C8H14O2S2	206.044	8	117.517	131.263	132.433	112.729	107.328	125.933	232.13	276.776	45.635	151.271	49.9235	157.469	121.201	152.201	0.796322	-0.328576	0.0515113	1.2881	0.00773945
927	3.452	/	205.071	CSID67496810	4,4-Dihydroxycyclohexanecarboxylic acid	C7H12O4	160.074	4	1.10319	2.93097	5.87611	1.252	2.26638	0.844367	294.137	162.746	190.295	436.507	459.764	460.748	2.37884	334.033	0.00712157	-7.13359	0.000388957	3.4101	1.5151
932	8.739	206.13	205.123	HMDB0001925	Ibuprofen	C13H18O2	206.131	3	1.92003	1.47666	1.01308	1.44421	0.986189	1.56955	50.8301	14.6397	17.4976	22.0438	25.372	28.2849	1.40162	26.4447	0.053002	-4.23781	0.000900832	3.04536	1.13799
955	8.416	208.146	207.138	HMDB0303805	3-Oxo-alpha-ionol	C13H20O2	208.146	3	0.442028	0.596334	0.643124	0.729445	0.393294	0.368007	62.5969	115.636	123.921	107.35	132.169	133.7	0.528705	112.562	0.004697	-7.73404	4.44667e-05	4.35197	1.57013
957	8.864	208.182	207.175	CSID24841995	9,11-Tetradecadienal	C14H24O	208.183	3	1.52084	0.555155	0.481847	0.664849	0.195031	0.609227	2094.65	1586.74	2059.82	1793.96	1937.41	1817.84	0.671158	1881.73	0.00035667	-11.4531	1.6895e-06	5.77224	1.92907
959	1.309	209.116	208.108	HMDB0303939	7-iso-Jasmonate	C12H17O3	209.118	12	0.246073	0.264785	0.320155	0.251536	0.301588	0.313728	0.219878	0.139222	0.166448	0.17704	0.204372	0.201266	0.282977	0.184704	1.53206	0.61547	7.63397e-05	4.11725	0.412916
960	0.79	210.037	209.03	HMDB0000663	Glucaric acid	C6H10O8	210.038	3	22.7676	22.6892	23.26	29.7241	16.1956	25.3948	1.96007	3.23662	2.25547	2.29761	2.78571	3.08559	23.3386	2.60351	8.96426	3.16418	5.15181e-07	6.28804	0.999297
966	0.759	/	209.08	HMDB0000517	Arginine	C6H14N4O2	174.112	3	0.545519	0.490268	0.571964	8.21887	6.3282	7.9869	120.013	0.395805	3.81526	21.8629	0.754779	44.7308	4.02362	31.9288	0.126019	-2.98829	0.0242517	1.61526	0.445582
984	3.954	212.068	211.061	HMDB0033835	Propyl gallate	C10H12O5	212.068	3	30.8204	28.3308	32.7724	24.2727	21.1811	27.8401	5.55303	7.16195	5.81096	17.7223	19.1799	5.24486	27.5362	10.1122	2.72308	1.44524	7.34922e-05	4.13376	0.660112
989	3.712	/	211.097	HMDB0037011	5-Hydroxy-p-mentha-6,8-dien-2-one	C10H14O2	166.099	3	3.59554	2.51098	2.81631	2.36177	2.60868	3.15891	88.1308	9.10855	7.6282	49.207	78.239	21.9597	2.84203	42.3789	0.0670625	-3.89835	0.00551577	2.25839	0.9537
1000	0.897	214.024	213.017	HMDB0001031	Deoxyribose 5-phosphate	C5H11O7P	214.024	2	26.1545	71.5853	29.4381	52.6915	72.2844	26.5346	16.8667	8.09289	5.03734	8.14421	4.16713	3.96216	46.4481	7.71174	6.02303	2.59049	0.00117443	2.93017	0.868792
1001	4.129	/	213.04	HMDB0250943	Dehydroacetic acid	C8H8O4	168.042	2	1.13535	3.50825	2.05815	1.51926	2.08696	1.67462	4.79717	5.59107	1.03022	3.09121	0.82415	2.7686	1.9971	3.01707	0.661932	-0.595245	0.0307666	1.51192	0.153014
1043	7.354	/	215.128	HMDB0040330	Menthone lactone	C10H18O2	170.131	3	11.8862	13.9817	28.2169	17.5794	14.867	15.1491	12.1474	7.61112	11.9454	15.994	1.36744	15.3965	16.9467	10.7436	1.57737	0.657523	0.0111408	1.95308	0.372458
1064	6.042	/	217.108	HMDB0094711	9-Oxo-nonanoic acid	C9H16O3	172.11	3	2.18253	14.5608	9.02499	2.57274	2.41094	8.44359	1.18912	5.86502	0.574323	1.03276	1.2652	4.08754	6.53259	2.33566	2.79689	1.48382	0.0130368	1.88483	0.539033
1066	4.811	218.115	217.108	HMDB0340579	3-hydroxydecanedioic acid	C10H18O5	218.115	2	91.9782	92.7307	109.63	105.907	79.4814	90.7829	69.9154	233.123	123.231	227.118	188.076	233.457	95.085	179.153	0.530747	-0.913905	0.00415041	2.38191	0.408819
1081	4.318	/	219.087	HMDB0060684	2-Propylglutaric acid	C8H14O4	174.089	2	1.35653	1.08042	1.26398	1.09607	1.01875	1.08872	4.38727	3.68014	3.89919	18.2395	8.7677	9.34489	1.15074	8.05311	0.142894	-2.80698	0.00416262	2.38063	0.860392
1087	3.417	/	220.101	HMDB0246716	5-(2-Aminopropyl)benzofuran	C11H13NO	175.1	14	89.1226	31.5157	33.2695	43.0861	46.9064	52.2538	0.192169	0.208909	0.794053	0.193571	0.178527	0.209781	49.359	0.296168	166.659	7.38075	0.000448249	3.34848	1.54122
1149	2.712	226.095	225.088	HMDB0000245	Porphobilinogen	C10H14N2O4	226.095	2	87.3265	59.767	70.9625	69.8326	61.3609	63.5826	6.68759	3.19736	4.62699	7.90011	29.2459	14.9942	68.8054	11.1087	6.19384	2.63083	1.29237e-06	5.88861	0.929384
1187	8.62	228.172	227.165	CSID67899	12-Oxotridecanoic acid	C13H24O3	228.173	2	0.962448	1.61074	5.50406	1.58369	1.07016	1.13575	778.588	259.762	400.797	338.601	361.94	305.343	1.97781	407.505	0.00485345	-7.68677	0.000602292	3.22019	1.57722
1190	12.377	228.208	227.201	HMDB0000806	Myristic acid	C14H28O2	228.209	3	15.28	18.1103	17.8972	17.6969	17.1176	17.6231	10.3375	9.68909	8.34223	8.08353	8.20733	6.19178	17.2875	8.47524	2.03977	1.02841	3.53308e-07	6.45185	0.563267
1246	2.953	233.983	232.976	HMDB0240382	Protocatechuic acid 4-O-sulfate	C7H6O7S	233.983	1	0.966457	0.859784	0.744089	0.886031	0.960249	0.952255	344.971	785.346	71.7783	444.057	171.768	352.116	0.894811	361.673	0.00247409	-8.65889	0.00245058	2.61073	1.61425
1309	3.066	238.087	237.08	HMDB0253575	Isopropyl-beta-thiogalactopyranoside	C9H18O5S	238.087	1	1158.56	1130.77	1247.7	918.199	1088.39	1262.08	0.459221	1.03803	11.4987	2.29371	1.01368	2.89255	1134.28	3.19932	354.538	8.4698	2.40741e-06	5.61845	1.69832
1414	1.243	244.069	243.062	HMDB0000296	Uridine	C9H12N2O6	244.07	2	92.3769	74.303	79.2774	78.4759	79.7293	66.7975	52.094	100.287	56.7604	90.2646	134.204	100.344	78.4933	88.9923	0.882024	-0.18111	0.0509993	1.29244	0.0736546
1415	6.539	/	243.066	CSID11344356	Xanthenol	C13H10O2	198.068	2	4.64871	4.58172	3.69746	3.48338	2.69674	4.29359	0.275732	0.222284	0.271822	0.252574	0.270938	0.306517	3.90026	0.266644	14.6272	3.87058	2.70774e-05	4.56739	1.10615
1450	6.741	/	245.103	HMDB0301821	2-Hydroxycampholonic acid	C10H16O4	200.105	1	0.959732	0.776433	1.63782	0.853762	1.04151	1.94104	2.2158	3.91036	4.73184	4.38154	4.70571	4.33519	1.20172	4.04674	0.296959	-1.75166	2.30274e-05	4.63775	0.719006
1465	3.162	247.999	246.992	HMDB0304904	Dihydroxyphenylacetic acid sulfate	C8H8O7S	247.999	1	1.03557	1.34778	1.21596	1.38709	1.32821	1.20562	410.666	132.258	131.807	184.793	202.471	273.109	1.25337	222.517	0.00563269	-7.47196	0.000678724	3.16831	1.52833
1546	4.264	251.079	250.072	HMDB0029355	N-Phenylacetylaspartic acid	C12H13NO5	251.079	1	12.0808	12.1188	10.6503	11.5564	10.7141	10.432	37.0245	24.7228	11.0604	65.2409	44.4011	61.7488	11.2587	40.6998	0.276629	-1.85398	0.00278002	2.55595	0.64285
1547	0.771	251.1	250.093	HMDB0000101	Deoxyadenosine	C10H13N5O3	251.102	7	18.0393	11.6934	11.2426	16.7388	13.0858	11.006	150.444	166.201	391.41	241.56	324.02	272.843	13.6343	257.746	0.0528982	-4.24064	0.000274974	3.56071	1.14835
1560	6.145	/	251.129	HMDB0303053	9-Hydroxymegastigma-4,6,7-trien-3-one	C13H18O2	206.131	1	92.6934	29.6462	55.1668	23.6025	74.3288	25.6602	177.119	261.765	270.006	231.893	224.566	213.783	50.183	229.855	0.218324	-2.19546	1.40069e-06	5.85366	0.831082
1582	3.475	/	253.072	HMDB0240472	5-(3',4'-Dihydroxyphenyl)-γ-valerolactone	C11H12O4	208.074	1	0.620868	1.2972	1.48323	1.2599	1.13608	0.767817	43.5686	19.9338	5.41745	20.6206	7.81977	13.5982	1.09418	18.4931	0.0591672	-4.07906	0.00386598	2.41274	1.06173
1624	13.027	254.224	253.217	HMDB0003229	Palmitoleic acid	C16H30O2	254.225	1	35.1359	36.9178	35.2171	29.2377	31.2027	37.2152	1.79835	3.424	1.82534	2.1373	1.16546	1.61451	34.1544	1.99416	17.1272	4.09822	8.18436e-07	6.08702	1.14815
1663	5.26	/	255.16	HMDB0040232	Octahydro-2,5,5,8a-tetramethyl-7H-1-benzopyran-7-one	C13H22O2	210.162	1	0.485232	0.473807	0.534681	0.849518	0.523078	0.560729	97.6257	125.906	147.576	97.933	114.321	100.535	0.571174	113.983	0.00501105	-7.64067	1.41714e-05	4.84859	1.56308
1669	13.441	256.24	255.233	HMDB0000220	Palmitic acid	C16H32O2	256.24	1	87.4689	76.6465	66.1953	65.9821	73.9163	83.5362	45.4461	45.407	50.5199	67.1048	61.9376	71.0774	75.6242	56.9155	1.32871	0.410028	0.00153615	2.81357	0.309046
1675	5.006	258.089	257.081	CSID30796487	Phenyl 5-isobutyryl-3-furoate	C15H14O4	258.089	2	0.858161	0.866538	0.943179	0.925869	0.881433	0.848316	1.1111	0.913383	0.634731	0.734163	0.563405	0.590817	0.887249	0.757933	1.17062	0.227269	0.0243816	1.61294	0.204655
1701	3.786	259.999	258.992	HMDB0041706	Caffeic acid 3-O-sulfate	C9H8O7S	259.999	0	1.13923	1.24962	1.18523	1.21555	1.22821	1.28205	931.708	856.891	224.257	2553.34	866.686	1214.17	1.21665	1107.84	0.00109822	-9.83062	0.002663	2.57463	1.73188
1702	0.91	260.03	259.022	HMDB0001586	Glucose 1-phosphate	C6H13O9P	260.03	1	3.24035	3.43601	2.67584	3.20951	2.9378	3.55601	83.9606	65.1124	176.418	152.522	154.508	126.321	3.17592	126.474	0.0251113	-5.31552	0.000215211	3.66713	1.28862
1710	5.369	260.105	259.098	HMDB0301858	8-Deoxylactucin	C15H16O4	260.105	0	0.332429	0.383872	0.345417	0.341673	0.357004	0.40565	1.98768	2.07247	0.857208	1.22922	1.84671	2.19711	0.361007	1.6984	0.212558	-2.23407	0.000334718	3.47532	0.809389
1719	2.909	/	261.007	HMDB0304930	3- Acetylphenol sulfate	C8H8O5S	216.009	0	38.2982	40.9553	47.1013	38.0999	40.9694	42.566	32.9982	82.7491	49.4976	45.6734	54.0499	44.7146	41.3317	51.6138	0.800787	-0.320509	0.0209143	1.67956	0.189145
1773	3.484	/	265.035	CSID4495604	Umbelliferone-4-acetic acid	C11H8O5	220.037	0	92.1104	121.577	145.854	113.592	105.774	128.93	0.363768	0.611316	0.499181	0.310145	1.31814	0.433781	117.973	0.589389	200.162	7.64502	9.57312e-06	5.01895	1.57359
1786	2.972	266.127	265.119	HMDB0033598	N5-(4-Methoxybenzyl)glutamine	C13H18N2O4	266.127	0	347.135	222.857	313.963	532.821	241.692	287.882	2.72178	0.428651	0.379231	0.965906	0.988069	3.20772	324.392	1.44856	223.941	7.80698	0.000197889	3.70358	1.60286
1824	2.684	/	267.051	HMDB0301727	p-Coumaroyl glycolic acid	C11H10O5	222.053	0	113.891	145.805	182.481	179.072	152.638	187.07	0.520911	0.308522	0.416065	0.880391	2.56705	1.92213	160.159	1.10251	145.268	7.18257	1.4737e-05	4.83159	1.5411
1920	2.183	272.053	271.046	HMDB0029496	Fukiic acid	C11H12O8	272.053	0	1.30925	0.45107	0.388984	0.354666	2.31892	3.05661	764.895	337.898	2164.56	1400.82	1147.61	1362.34	1.31325	1196.35	0.00109771	-9.83129	0.000923812	3.03442	1.78274
1939	5.627	272.199	271.191	HMDB0035918	7(14)-Bisabolene-2,3,10,11-tetrol	C15H28O4	272.199	0	0.256242	0.288154	0.244209	0.264452	0.247341	0.258077	152.782	251.985	151.172	130.684	104.014	103.236	0.259746	148.979	0.00174351	-9.16379	0.000252018	3.59857	1.70319
1960	6.131	/	273.134	HMDB0000933	Traumatic acid	C12H20O4	228.136	0	3.91265	4.56373	0.711322	0.998097	4.06343	5.19115	498.987	476.412	434.543	342.421	299.316	379.448	3.24006	405.188	0.00799645	-6.96642	2.12184e-05	4.67329	1.50824
2063	6.935	/	279.16	CSID30791710	Alpha-Cyperone	C15H22O2	234.162	0	17.0032	7.09256	21.244	5.55434	5.66649	8.13661	9.03642	5.91264	7.16314	9.54712	8.86115	8.64959	10.7829	8.19501	1.31579	0.395924	0.0447189	1.34951	0.10819
2076	4.045	/	281.103	HMDB0248526	2-[(2,6-Dioxocyclohexyl)methyl]cyclohexane-1,3-dione	C13H16O4	236.105	0	1.71455	20.0044	27.6647	35.1154	24.7095	26.091	5.26618	10.8436	10.5425	10.5507	14.9231	15.2704	22.5499	11.2327	2.00752	1.00541	0.0058002	2.23656	0.240693
2082	6.371	/	281.139	HMDB0040778	Eremopetasidione	C14H20O3	236.141	1	121.148	79.5102	130.871	98.7907	95.7812	122.922	724.868	685.248	663.701	756.208	861.533	983.408	108.171	779.161	0.13883	-2.84861	1.26855e-05	4.89669	0.94972
2122	8.157	284.068	283.061	HMDB0029522	5,7-Dihydroxy-3-methoxyflavone	C16H12O5	284.068	0	1327.12	934.14	1009.33	1082.09	946.097	959.355	2.15775	1.27379	3.68289	13.1285	1.77744	5.57303	1043.02	4.59889	226.798	7.82527	6.44745e-06	5.19061	1.6127
2171	6.72	286.048	285.04	HMDB0005800	Luteolin	C15H10O6	286.048	0	47.2664	5.97083	4.97658	26.3014	26.2807	8.83868	1.20675	2.64375	11.3307	3.05693	3.15578	2.24866	19.9391	3.94042	5.06014	2.33918	0.00849317	2.07093	0.711189
2225	7.13	288.23	287.223	HMDB0072845	MG(13:0/0:0/0:0)	C16H32O4	288.23	0	3285.6	2176.63	2470.04	2257.9	2176.31	2230.01	1.00896	1.96794	0.748283	1.67437	1.21807	1.82713	2432.75	1.40746	1728.47	10.7553	1.49269e-05	4.82603	1.8585
2271	2.815	292.116	291.109	HMDB0041269	Pantoyllactone glucoside	C12H20O8	292.116	0	583.796	480.095	534.698	453.257	460.972	641.571	1.45347	3.458	2.22485	1.70442	2.45197	1.89067	525.731	2.19723	239.27	7.9025	6.5133e-06	5.1862	1.59185
2338	4.149	296.053	295.046	HMDB0029318	Caffeoylmalic acid	C13H12O8	296.053	1	176.693	143.046	165.341	133.63	138.937	85.9972	0.488086	0.796114	0.410925	0.631312	1.33614	1.56874	140.607	0.871886	161.268	7.33332	3.71704e-05	4.4298	1.53767
2349	5.445	/	295.119	HMDB0002012	Ubiquinone-1	C14H18O4	250.121	0	55.4528	31.5557	23.1279	20.1773	15.7936	19.4531	113.982	134.705	19.9437	69.6186	155.486	56.2304	27.5934	91.6609	0.301038	-1.73198	0.00395464	2.40289	0.591478
2382	4.722	/	297.044	HMDB0257778	Monoisoamyl dimercaptosuccinic acid	C9H16O4S2	252.049	11	0.782414	0.993775	0.832213	0.781047	0.870805	0.85566	0.177736	0.169606	0.188039	0.190302	0.191051	0.225388	0.852652	0.190354	4.47931	2.16328	1.01221e-08	7.99473	0.829038
2388	8.845	/	297.113	CSID67155299	2-Phenyl-2-vinyl-3-chromanol	C17H16O2	252.115	1	0.22658	0.233716	0.250426	0.233481	0.266612	0.28149	48.9396	38.8192	106.774	62.8394	54.4904	97.2588	0.248718	68.1869	0.00364759	-8.09884	0.000359461	3.44435	1.59764
2440	6.743	300.063	299.056	HMDB0302564	3-O-Methylkaempferol	C16H12O6	300.063	1	9980.54	7218.18	7223.99	8208.21	7489.02	7727.85	2.3482	4.14401	6.305	4.64334	4.98688	4.59422	7974.63	4.50361	1770.72	10.7901	4.73057e-06	5.32509	1.85949
2446	3.497	300.084	299.077	HMDB0303022	4-Hydroxybenzoyl glucose	C13H16O8	300.085	0	308.325	223.365	143.003	420.39	149.649	112.337	8.03157	7.55292	5.7406	6.24829	7.08767	15.2276	226.178	8.31477	27.202	4.76564	0.00108688	2.96382	1.20737
2557	0.841	/	307.103	HMDB0302540	Neohesperidoside	C12H22O10	326.121	2	2.8016	2.90165	3.2231	3.22749	3.23561	3.00517	1.12461	1.67137	1.48493	1.82312	1.74709	1.61101	3.06577	1.57702	1.94402	0.959045	4.74625e-07	6.32365	0.54163
2562	4.724	/	307.119	CSID10232608	Deacylcynaropicrin	C15H18O4	262.121	0	0.753757	1.01634	0.801732	0.75244	0.83891	0.82432	23.9017	13.253	10.3701	7.77518	10.6899	7.32391	0.83125	12.219	0.0680294	-3.8777	0.00103929	2.98326	1.08344
2676	7.033	/	311.15	HMDB0033229	Absindiol	C15H22O4	266.152	1	8.54195	8.69947	10.0621	9.87634	6.89493	8.84996	44.2544	46.3511	44.1557	32.7917	47.9149	55.9137	8.8208	45.2303	0.19502	-2.35831	4.30981e-07	6.36554	0.860865
2700	7.551	/	313.072	HMDB0011679	DHAP(6:0)	C9H17O7P	268.071	7	3060.16	2213.17	2308.98	2658.4	2180.66	2355.12	1.13767	0.990173	0.403818	1.27028	1.16682	1.49936	2462.75	1.07802	2284.51	11.1577	5.49481e-06	5.26005	1.89483
2709	7.944	314.116	313.108	HMDB0041700	6-Hydroxyenterolactone	C18H18O5	314.115	1	0.178787	0.196898	0.19119	0.182746	0.182597	0.184075	99.2853	116.905	158.714	203.36	138.912	146.465	0.186049	143.94	0.00129254	-9.59557	5.66303e-05	4.24695	1.74771
2766	2.967	316.08	315.072	HMDB0252723	Ginnalin B	C13H16O9	316.079	0	10.0517	9.95277	11.0288	14.6272	7.79724	8.01478	12.6734	11.3797	8.65043	11.6558	10.3248	14.4908	10.2454	11.5292	0.888652	-0.170309	0.0400639	1.39725	0.137145
2820	4.183	/	317.067	HMDB0249463	Butin	C15H12O5	272.068	0	0.587798	0.840314	0.702239	0.676009	0.720669	0.791328	0.209586	0.232292	0.846635	0.212556	0.190852	0.215728	0.719726	0.317941	2.26371	1.17869	0.000866723	3.06212	0.598459
2834	8.509	/	317.176	HMDB0000151	Estradiol	C18H24O2	272.178	0	316.126	348.571	357.605	276.197	318.267	324.825	1.38805	1.67245	1.85423	1.74052	2.10571	0.658916	323.598	1.56998	206.116	7.68732	1.06219e-06	5.9738	1.57199
2879	4.163	/	321.098	HMDB0035814	Lactucin	C15H16O5	276.1	0	1.42472	1.32216	1.78306	1.4391	1.20656	1.24061	2.46295	0.654434	4.50997	1.46992	1.62825	1.55012	1.4027	2.04594	0.685603	-0.544554	0.0344216	1.46317	0.163192
2881	4.724	322.142	321.134	HMDB0033106	N6-Galacturonyl-lysine	C12H22N2O8	322.138	12	0.723226	0.918597	0.769257	0.721962	0.80493	0.790931	0.16429	0.174364	0.173814	0.248209	0.176598	0.315079	0.78815	0.208726	3.77601	1.91686	7.81549e-08	7.10704	0.777779
2883	8.764	/	321.168	HMDB0038938	Panaquinquecol 2	C17H24O3	276.173	8	0.292951	0.296347	0.298818	0.267583	0.247841	0.315175	73.6662	99.5669	107.371	79.9324	79.1703	87.2406	0.286452	87.8246	0.00326164	-8.26019	7.55275e-06	5.12189	1.62412
2901	4.862	/	323.114	HMDB0302700	Artecanin	C15H18O5	278.115	0	14.5427	6.55425	14.8047	6.112	3.80444	3.75299	28.8585	0.875817	0.453213	1.21848	0.730719	2.87917	8.26185	5.83599	1.41567	0.501488	0.070991	1.1488	0.599098
2915	2.937	/	323.135	HMDB0244698	N-alpha-Benzoyl-arginine	C13H18N4O3	278.138	4	536.645	514.306	565.35	514.621	556.407	620.19	3.57876	3.15641	2.33608	3.69188	4.05309	3.26798	551.253	3.34737	164.683	7.36354	4.98864e-07	6.30202	1.53579
2927	3.683	/	325.056	HMDB0303755	Malic acid p-coumarate	C13H12O7	280.058	0	0.79396	0.801742	0.872121	0.795754	0.599411	0.714564	0.204843	0.31537	0.279548	0.373563	0.598293	0.295398	0.762925	0.344502	2.21457	1.14703	3.40768e-05	4.46754	0.579578
2949	3.263	/	325.129	HMDB0041144	8-Deoxy-11,13-dihydroxygrosheimin	C15H20O5	280.131	0	1.35179	1.1416	1.38873	1.52091	1.28646	0.913428	0.823943	0.98332	0.820747	0.966995	1.18355	0.848837	1.26715	0.937899	1.35106	0.434088	0.00163461	2.78658	0.311058
3024	4.701	329.127	328.119	HMDB0032805	N-trans-Feruloyloctopamine	C18H19NO5	329.126	1	0.721376	0.898835	0.863373	0.641066	0.785104	0.815094	148.336	119.521	404.126	351.984	639.422	446.763	0.787475	351.692	0.0022391	-8.80286	0.00117412	2.93029	1.64916
3040	3.803	330.095	329.088	HMDB0302470	Vanilloyl glucose	C14H18O9	330.095	0	1.67579	1.8832	4.43693	4.16804	4.63763	1.20418	1.60237	1.5804	2.66074	1.21028	3.09119	2.63372	3.00096	2.12978	1.40905	0.494719	0.0306303	1.51385	0.183979
3098	4.082	/	331.14	HMDB0039376	Methyl dihydrophaseate	C16H24O5	296.162	25	3.248	3.46554	2.81007	8.3483	7.92735	2.59023	6.48169	54.2423	4.64776	7.8636	9.38594	33.6604	4.73158	19.3803	0.244144	-2.0342	0.0168471	1.77347	0.553704
3124	7.228	334.069	333.062	HMDB0031971	Xanthotoxol arabinoside	C16H14O8	334.069	1	0.2119	0.221207	0.215518	0.188894	0.203976	0.207112	0.502866	0.432906	0.465094	0.462363	0.433383	0.419809	0.208101	0.452737	0.459652	-1.12139	8.96913e-07	6.04725	0.595602
3149	6.84	/	335.096	HMDB0032992	Furaneol 4-glucoside	C12H18O8	290.1	8	0.398246	0.345115	0.340528	0.339996	0.462635	0.371967	3.40507	0.496646	0.572506	0.589328	0.509021	1.05251	0.376414	1.10418	0.340899	-1.55258	0.0219194	1.65917	0.474308
3203	3.385	340.079	339.072	HMDB0030820	Aesculin	C15H16O9	340.079	0	124.135	153.752	145.472	151.563	156.403	156.707	0.852865	0.573339	0.814093	1.20638	1.24562	2.4102	148.005	1.18375	125.031	6.96614	8.49369e-07	6.0709	1.502
3252	3.713	342.168	341.16	HMDB0032870	Jasmolone glucoside	C17H26O7	342.168	0	3.86112	2.80662	2.61423	2.14106	1.37123	3.5067	0.757243	0.349624	0.248894	0.237769	0.302738	0.320485	2.71682	0.369459	7.35353	2.87844	0.000246901	3.60748	0.939399
3260	3.926	/	343.046	CSID4445022	Bowdichione	C16H10O6	298.048	1	1.38429	1.43678	1.73678	1.67173	1.48833	1.54103	0.259751	0.262198	0.199284	0.238382	0.23793	0.243609	1.54316	0.240192	6.42467	2.68362	1.39562e-06	5.85523	0.925183
3337	8.217	/	347.077	HMDB0041673	4'-Methoxy-2',3,7-trihydroxyisoflavanone	C16H14O6	302.079	0	0.173319	0.159555	0.162171	0.171821	0.174775	0.149283	0.377889	0.405534	0.231467	0.333682	0.400794	0.359926	0.165154	0.351549	0.46979	-1.08991	0.000176773	3.75258	0.563715
3357	1.601	350.121	349.114	HMDB0001425	Estrone sulfate	C18H22O5S	350.119	7	0.256942	2.39038	1.26803	1.01452	1.21403	0.648066	0.328653	0.459677	0.807614	0.899252	0.359348	0.444794	1.132	0.54989	2.05859	1.04165	0.0117015	1.93176	0.358023
3380	4.135	/	351.13	HMDB0012156	3-Isopropylmalic acid	C7H12O5	176.068	0	47.5856	52.3058	62.2626	56.8681	54.8541	46.3564	0.196194	0.231763	0.156992	0.220788	0.202955	0.215514	53.3721	0.204034	261.584	8.03113	2.54056e-06	5.59507	1.60263
3391	3.846	353.111	352.104	HMDB0036331	6''-O-Acetylholocalin	C16H19NO8	353.111	0	72.2667	81.6495	74.7009	72.3028	78.7056	74.679	0.452837	0.353725	1.62938	0.560274	1.34752	1.86393	75.7174	1.03461	73.1844	6.19346	7.47517e-08	7.12638	1.42265
3455	3.888	/	356.099	HMDB0060471	Dhurrin	C14H17NO7	311.101	0	0.588777	0.60952	0.575367	0.467335	0.46313	0.553479	0.242783	0.134211	0.219826	0.991454	0.233608	1.02679	0.542935	0.474779	1.14355	0.193522	0.0775968	1.11016	0.276282
3456	5.659	/	356.208	HMDB0013325	2-trans,4-cis-Decadienoylcarnitine	C17H29NO4	311.21	0	0.230557	0.28435	0.229687	0.275919	0.233895	0.235013	15.0322	22.5795	44.1048	47.2236	60.6069	69.5995	0.248237	43.1911	0.00574741	-7.44287	0.000752879	3.12327	1.51604
3465	2.678	/	357.119	HMDB0034861	3-Hydroxychavicol 1-glucoside	C15H20O7	312.121	0	2.16619	2.62133	3.33902	0.813401	0.845018	1.54357	0.82095	0.894689	1.10747	0.975207	0.833749	0.638848	1.88809	0.878485	2.14925	1.10383	0.00769917	2.11356	0.430784
3579	3.716	366.143	365.135	HMDB0240296	Tryptophan 2-C-mannoside	C17H22N2O7	366.143	0	1.22047	1.6868	3.23875	1.73374	0.600907	3.3195	0.698814	4.6161	2.77213	2.05749	3.45376	2.20804	1.9667	2.63439	0.746547	-0.421694	0.0420157	1.37659	0.186629
3644	4.742	/	371.098	HMDB0033581	Melilotoside	C15H18O8	326.1	0	119.894	201.061	210.92	158.718	231.843	178.08	0.675217	0.941995	0.273939	1.00275	0.316302	1.48288	183.419	0.78218	234.498	7.87343	3.41598e-05	4.46648	1.59908
3663	4.997	372.178	371.171	HMDB0256991	Pyroglutamyl-phenylalanyl-prolinamide	C19H24N4O4	372.18	4	12.6022	12.5613	10.7977	12.6623	10.1774	9.76243	7.59383	5.09781	2.62027	7.23758	2.70096	7.47139	11.4272	5.45364	2.09534	1.06718	8.0426e-05	4.0946	0.548593
3672	8.351	372.23	371.223	HMDB0030044	Neriantogenin	C23H32O4	372.23	0	0.248136	0.235731	0.241248	0.221002	0.230212	0.224358	49.3239	19.0382	87.3285	89.0755	87.7495	93.8593	0.233448	71.0625	0.00328511	-8.24984	0.000440315	3.35624	1.59906
3684	2.869	374.121	373.114	HMDB0034942	Geniposidic acid	C16H22O10	374.121	1	3408.38	3770.79	3355.33	3843.78	3812.13	3611.68	4.28061	5.71083	2.78281	4.47409	2.45116	3.49192	3633.68	3.86524	940.093	9.87666	2.29038e-07	6.64009	1.78152
3720	4.468	/	375.166	HMDB0005796	Picrocrocin	C16H26O7	330.168	0	4.64862	7.3393	7.80032	7.13382	7.09716	10.1511	100.759	208.393	31.619	125.695	67.3376	57.9501	7.36173	98.6254	0.0746433	-3.74384	0.00250705	2.60084	1.02599
3780	1.701	/	379.034	HMDB0030159	3,3',4',5,6,7,8-Heptahydroxyflavone	C15H10O9	334.032	9	62.0978	50.0367	54.6037	56.3487	45.3694	50.3015	0.791615	0.812035	0.420408	1.58611	0.96299	1.19751	53.1263	0.961779	55.2375	5.78758	2.39912e-06	5.61995	1.3665
3841	10.514	382.272	381.265	HMDB0249645	Carboprost methyl	C22H38O5	382.272	0	277.377	215.036	206.229	251.64	197.087	250.273	0.765088	1.58015	1.37749	1.25639	0.894268	1.65103	232.94	1.25407	185.748	7.5372	5.25463e-06	5.27946	1.55429
3853	5.193	/	383.135	HMDB0036137	Acetyldeoxynivalenol	C17H22O7	338.137	0	12.5033	2.93875	7.73274	8.29959	1.73266	1.47605	4.02002	2.6892	0.929572	1.16739	3.84541	1.51959	5.78052	2.36187	2.44744	1.29127	0.0151995	1.81817	0.402408
3886	2.922	388.1	387.093	CSID8228	Pamoic acid	C23H16O6	388.095	16	2050.37	1090.09	996.945	929.903	1181.06	900.347	1.20722	1.18224	0.75815	2.78538	1.24025	1.01557	1191.45	1.3648	872.985	9.76981	0.000239236	3.62117	1.76964
3887	4.037	/	387.093	HMDB0240371	3-Hydroxyphenylpropionic acid glucuronide	C15H18O9	342.095	1	193.523	300.915	334.656	240.255	315.406	313.792	1.17433	0.871072	0.399884	0.804805	0.961084	0.4279	283.091	0.773179	366.139	8.51625	2.06473e-05	4.68514	1.65474
3888	3.543	/	387.094	HMDB0303040	Caffeic acid 3-glucoside	C15H18O9	342.095	1	97.4511	132.742	163.934	125.306	152.161	150.813	0.29781	0.514991	0.232604	0.660669	0.769363	0.330816	137.068	0.467709	293.062	8.19506	1.41402e-05	4.84955	1.62528
3894	5.14	/	387.12	HMDB0060068	Glucose-1,3-mannose oligosaccharide	C12H22O11	342.116	14	53.6048	66.8397	58.1179	58.0304	60.3552	59.1572	0.266684	0.251412	0.231853	0.223088	0.224881	0.239135	59.3509	0.239509	247.802	7.95305	5.14034e-07	6.28901	1.59467
3901	3.925	388.173	387.166	HMDB0040706	7-Epi-12-hydroxyjasmonic acid glucoside	C18H28O9	388.173	1	8891.47	6908.41	8374.83	8818.16	7505.1	7971.93	2.60205	1.78517	4.55347	1.66087	3.11567	2.89815	8078.32	2.76923	2917.17	11.5104	1.40757e-06	5.85153	1.9225
3911	6.523	/	389.088	HMDB0259730	Usnic acid	C18H16O7	344.09	0	1.14797	0.826258	0.732427	0.559234	0.678084	0.758323	0.535535	0.350568	0.410548	0.439802	0.419166	0.462949	0.783715	0.436428	1.79575	0.844586	0.000439481	3.35706	0.471337
3915	3.55	390.116	389.108	HMDB0303576	Oleoside	C16H22O11	390.116	1	6097.41	6690.41	6809.64	6524.55	6305.82	6884.87	0.866505	5.68544	2.6784	0.621641	3.92607	3.32384	6552.12	2.85031	2298.73	11.1666	9.78139e-08	7.0096	1.91183
3917	0.861	390.116	389.109	HMDB0035608	Monotropein	C16H22O11	390.116	0	3098.79	1540.34	1147.93	1480.79	2077.86	1099.88	2.79089	3.77162	3.3509	4.11406	3.94249	3.6354	1740.93	3.60089	483.473	8.91729	0.000465234	3.33233	1.67723
3918	4.772	/	389.109	HMDB0029647	Domesticoside	C15H20O9	344.111	0	47.9574	224.415	86.6349	63.5138	96.731	81.8966	0.221606	0.289435	0.191954	0.283507	0.265136	0.26429	100.191	0.252655	396.555	8.63138	0.00186414	2.72952	1.63919
3941	2.935	392.132	391.125	HMDB0034249	Caryoptosidic acid	C16H24O11	392.132	0	777.624	432.899	449.244	440.12	448.879	344.472	0.830716	2.14576	2.35372	1.53822	1.23267	1.39632	482.206	1.5829	304.635	8.25094	0.000132407	3.87809	1.62288
3943	1.71	392.132	391.125	HMDB0258270	Shanzhiside	C16H24O11	392.132	1	188.987	167.113	176.569	176.852	169.677	164.947	0.68199	1.18793	0.308009	0.576139	0.419359	0.80538	174.024	0.663134	262.427	8.03577	1.32255e-07	6.87859	1.61272
3956	9.883	/	391.26	HMDB0033372	Stearoyllactic acid	C21H40O4	356.293	5	134.311	109.766	104.059	185.251	75.3902	86.298	0.777065	0.535878	0.164192	0.61193	1.14225	1.96333	115.846	0.865774	133.806	7.064	0.000193721	3.71282	1.51625
3960	9.473	/	392.281	HMDB0004080	Anandamide	C22H37NO2	347.282	0	110.389	89.1687	99.5137	103.419	88.6227	104.332	0.318159	0.264604	0.286039	0.255901	0.254163	0.252396	99.2408	0.271877	365.021	8.51184	1.03262e-06	5.98606	1.64964
3976	9.046	394.272	393.265	HMDB0255727	Norcholic acid	C23H38O5	394.272	0	0.252633	0.275531	0.296381	0.269351	0.282326	0.280271	24.542	87.9021	64.373	97.6084	108.891	102.869	0.276082	81.0309	0.00340712	-8.19723	0.000321255	3.49315	1.59797
4025	4.644	/	399.13	HMDB0040797	Methyl helianthenoate F glucoside	C17H22O8	354.131	0	5.14646	9.13708	7.31186	5.10226	8.5022	9.6839	1.40082	1.31964	0.861149	1.02991	1.3013	3.01726	7.48063	1.48835	5.02614	2.32945	8.87165e-05	4.052	0.846619
4048	2.666	/	400.173	HMDB0029207	LysoPC(6:0/0:0)	C14H30NO7P	355.176	4	0.199421	0.212073	0.203383	0.198333	0.192282	0.19152	0.220729	0.15021	0.110809	0.203494	0.207032	0.18469	0.199502	0.179494	1.11147	0.152466	0.0345258	1.46186	0.149455
4054	2.791	/	401.109	HMDB0302219	1-O-Feruloyl-beta-glucose	C16H20O9	356.111	0	344.905	529.173	550.169	439.929	416.262	508.851	0.65185	0.516052	0.49425	0.745219	0.689806	0.890756	464.881	0.664656	699.432	9.45004	1.21804e-05	4.91434	1.73827
4076	3.924	/	403.124	HMDB0258643	Sweroside	C16H22O9	358.126	1	899.993	1386.57	1781.33	1697.12	1940.14	1610.73	1.69789	1.66778	1.02073	0.396954	1.07276	2.03103	1552.65	1.31452	1181.15	10.206	4.58252e-05	4.3389	1.81235
4086	3.219	/	403.161	HMDB0259927	Xemilofiban	C18H22N4O4	358.164	3	120.616	99.4383	115.225	109.508	102.429	104.15	0.352088	0.395039	0.246121	0.327989	0.299517	0.324213	108.561	0.324161	334.899	8.38758	5.71098e-07	6.24329	1.63877
4089	3.75	404.204	403.197	HMDB0039947	Pisumionoside	C19H32O9	404.205	0	54.9502	67.1756	75.9203	56.4904	65.8251	75.707	0.428236	0.281629	0.30292	0.565192	0.692219	0.549563	66.0114	0.46996	140.462	7.13403	5.49838e-06	5.25977	1.51353
4099	1.224	/	405.07	HMDB0240462	4-Methylgallic acid 3-glucuronide	C14H16O11	360.069	7	1.94538	2.17648	2.49582	2.1537	2.26012	2.38418	1.08517	1.49805	1.19316	1.32455	1.26352	1.59494	2.23595	1.32657	1.68551	0.753189	5.09844e-06	5.29256	0.474885
4106	3.642	/	405.104	HMDB0000496	3-Methoxy-4-hydroxyphenylglycol glucuronide	C15H20O10	360.106	0	793.181	1572.99	1647.47	1300.97	1585.92	1555.54	0.174714	2.46816	0.177227	0.745454	0.500385	0.206595	1409.34	0.712089	1979.17	10.9507	4.06598e-05	4.39084	1.91759
4133	2.464	/	409.044	HMDB0001554	Xanthylic acid	C10H13N4O9P	364.042	10	785.071	663.941	727.461	665.393	560.291	659.957	3.72296	2.6862	1.14792	2.29952	2.92974	1.80295	677.019	2.43155	278.431	8.12118	2.5192e-06	5.59874	1.61732
4177	3.534	/	413.167	HMDB0041255	2-Butanol O-[b-Apiofuranosyl-(1->6)-b-glucopyranoside]	C15H28O10	368.168	0	122.332	58.4141	52.2584	81.7829	58.8706	60.4998	0.420748	0.785082	0.189475	0.359607	0.273688	0.422342	72.3597	0.40849	177.139	7.46874	0.00024901	3.60378	1.54659
4199	4.958	416.205	415.197	HMDB0036340	Ethyl 7-epi-12-hydroxyjasmonate glucoside	C20H32O9	416.205	0	940.104	496.462	561.971	672.865	746.336	712.858	6.6613	2.49867	2.8581	2.79716	3.37473	5.39065	688.433	3.9301	175.169	7.45261	3.80862e-05	4.41923	1.54658
4210	3.675	/	417.104	HMDB0041723	Dihydroferulic acid 4-O-glucuronide	C16H20O10	372.106	0	761.414	976.921	1212.31	752.344	944.563	996.918	0.222509	0.331082	0.19856	0.257721	30.1362	2.0669	940.745	5.53549	169.948	7.40895	1.59453e-05	4.79737	1.75019
4235	4.129	420.126	419.118	HMDB0060918	Flurbiprofen glucuronide	C21H21FO8	420.122	9	8207.97	13589.7	15331.1	10226.7	12683.6	8329.67	0.744999	1.71059	0.432392	0.421843	0.422306	0.419784	11394.8	0.691985	16466.8	14.0073	6.21963e-05	4.20624	2.12836
4238	3.453	420.127	419.12	CSID391591	Secogalioside	C17H24O12	420.127	1	689.158	1205.82	1479.53	1204.02	1174.44	1403.04	0.449891	0.630458	0.582963	0.484787	0.52375	0.452068	1192.67	0.520653	2290.71	11.1616	9.03621e-07	6.04401	1.88567
4257	2.854	422.052	421.045	HMDB0041173	1-O-Caffeoyl-(b-glucose 6-O-sulfate)	C15H18O12S	422.052	0	0.421464	0.451821	0.434564	0.475094	0.469306	0.484669	86.9432	79.6372	47.5387	55.7159	66.1268	114.069	0.456153	75.0051	0.00608162	-7.36133	0.000151012	3.82099	1.52505
4264	3.034	/	421.136	HMDB0247433	8-Epiloganic acid	C16H24O10	376.137	1	56.7609	47.8331	36.2265	41.1047	55.4952	32.8478	0.181933	0.215412	0.185939	0.188055	0.189136	0.181077	45.0447	0.190259	236.755	7.88725	3.53328e-05	4.45182	1.58422
4354	4.533	/	431.119	HMDB0302379	1-O-Sinapoyl-beta-glucose	C17H22O10	386.121	0	44.0194	54.7389	139.199	57.9632	71.0466	63.6934	0.389111	0.720754	0.309703	0.892381	0.381588	0.419984	71.7768	0.51892	138.319	7.11186	0.000686952	3.16307	1.50103
4375	2.934	433.173	432.166	CSID26231492	Tirandamycin B	C22H27NO8	433.174	0	0.232837	0.218401	0.220462	0.243479	0.217025	0.192244	109.869	168.899	49.7233	87.5053	176.933	106.112	0.220741	116.507	0.00189467	-9.04384	0.000409154	3.38811	1.68479
4379	3.365	/	433.099	CSID31982	S-Adenosyl-methionine	C15H22N6O5S	398.137	19	270.42	443.842	547.1	412.676	513.117	481.785	0.481337	0.833543	0.537692	0.617133	0.578191	0.623916	444.823	0.611969	726.872	9.50556	3.43358e-05	4.46425	1.7409
4381	3.344	/	433.135	HMDB0304482	Secologanin	C17H24O10	388.137	1	489.167	972.001	983.863	766.118	947.236	903.43	4.80682	5.0479	3.24144	0.591256	2.25427	4.00035	843.636	3.32367	253.826	7.9877	3.83686e-05	4.41602	1.60772
4384	3.95	/	433.135	CSID96987	Geniposide	C17H24O10	388.137	0	85.5635	137.385	117.108	166.381	175.081	159.795	0.860868	1.95412	0.270675	1.03649	0.695406	0.844355	140.219	0.943652	148.592	7.21521	5.13575e-05	4.2894	1.52859
4405	3.58	/	435.114	HMDB0033258	Isoyatein	C22H24O7	400.152	18	1755.76	3053.92	3309.33	2481.37	3136.81	3207.91	0.282132	0.405184	0.258605	0.330579	0.288827	0.318951	2824.18	0.314046	8992.89	13.1346	2.96326e-05	4.52823	2.04758
4409	4.029	/	435.151	HMDB0037260	Todatriol glucoside	C17H26O10	390.153	0	306.691	521.749	596.242	579.023	518.808	486.371	0.223189	0.286791	0.315053	0.460862	0.956317	0.256773	501.481	0.416498	1204.04	10.2337	2.72052e-05	4.56535	1.8184
4411	3.814	/	435.151	HMDB0247827	Loganoside	C17H26O10	390.153	0	202.752	377.618	348.803	331.382	456.1	365.789	1.09193	3.56085	3.90822	1.15086	0.956317	1.80216	347.074	2.07839	166.992	7.38363	1.15095e-06	5.93894	1.5458
4419	3.877	/	435.223	HMDB0041176	7-Megastigmene-3,6,9-triol 9-glucoside	C19H34O8	390.225	0	6.08798	1.18059	7.11707	0.653319	2.48639	0.88701	0.868849	1.83589	1.97613	1.44539	0.62697	1.46516	3.06873	1.36973	2.24038	1.16375	0.0245326	1.61026	0.264262
4429	0.847	/	436.146	CSID570898	Proacaciberin	C16H25NO10	391.148	1	2.00146	2.11373	2.52193	2.52537	2.53172	2.35141	0.879958	1.30777	1.16189	1.42651	1.25514	1.26054	2.34094	1.2153	1.92622	0.94577	2.25279e-06	5.64728	0.534289
4436	5.878	/	437.145	HMDB0039564	Marmesin rhamnoside	C20H24O8	392.147	0	3.61223	12.2091	6.33055	5.20542	4.85574	2.66748	3.84984	5.13803	1.78427	10.1531	7.04467	2.46442	5.81342	5.07239	1.14609	0.196719	0.0770521	1.11322	0.121834
4447	0.803	/	439.086	HMDB0041713	cis-Resveratrol 4'-O-glucuronide	C20H20O9	404.111	13	3.973	2.38914	4.63395	14.6751	5.44055	2.10654	2297.29	1021.74	1546.88	1610.43	1048	1729.24	5.53639	1542.26	0.00358978	-8.12189	0.00012651	3.89788	1.62638
4449	3.785	440.108	439.101	HMDB0240703	Isolariciresinol sulfate	C20H24O9S	440.114	13	21.6469	46.1098	44.351	37.0489	52.3638	48.3491	0.206737	0.169565	0.116155	0.19773	0.14391	0.186935	41.6449	0.170172	244.722	7.935	7.09377e-05	4.14912	1.58757
4468	7.068	/	439.27	CSID8425539	20-Deoxo-23-deoxytylonolide	C23H38O5	394.272	0	0.368297	0.756905	1.06553	0.39001	0.683304	0.732079	10.0869	2.26889	3.6287	2.88316	3.93453	2.98238	0.666021	4.29742	0.154982	-2.68983	0.0019012	2.72097	0.864897
4476	1.021	/	441.125	HMDB0038990	Methyl 5-hydroxyoxindole-3-acetate	C11H11NO4	221.069	12	0.381299	0.407752	0.46852	0.476999	0.441677	0.421811	6.73458	1.0067	1.98112	5.9862	0.444659	10.0789	0.43301	4.37202	0.099041	-3.33583	0.00715513	2.14538	0.794231
4495	7.058	/	441.286	HMDB0260512	MG(20:3(6,8,11)-OH(5)/0:0/0:0)	C23H40O5	396.288	1	0.309822	0.254636	0.635082	0.459606	0.491177	0.666088	5.10451	4.56503	3.05722	1.36427	2.51692	2.32322	0.469402	3.1552	0.148771	-2.74883	0.000952259	3.02124	0.890374
4521	6.206	/	445.244	HMDB0260485	MG(5-iso PGF2VI/0:0/0:0)	C21H36O7	400.246	0	629.933	1108.93	1123.69	1004.92	925.121	1006.3	7.24323	3.31321	2.91029	9.21546	2.54073	9.35957	966.483	5.76375	167.683	7.38959	1.86612e-05	4.72906	1.54781
4541	3.072	448.122	447.114	HMDB0059970	4-Hydroxy-5-(3',4',5'-trihydroxyphenyl)-valeric acid-O-methyl-O-glucuronide	C18H24O13	448.122	0	82.6741	67.3079	64.4951	73.6837	44.1106	42.5073	0.157037	0.19969	0.444224	0.165295	0.671859	0.430207	62.4631	0.344719	181.2	7.50144	6.42357e-05	4.19222	1.55541
4554	4.305	/	447.17	HMDB0000569	Deoxypyridinoline	C18H28N4O7	412.196	10	0.656925	0.511411	0.627406	0.554238	0.61187	0.414558	0.189222	0.19801	0.163391	0.177818	0.181456	0.179607	0.562735	0.181584	3.09903	1.63182	3.87222e-05	4.41204	0.711909
4559	2.64	/	447.187	HMDB0031763	Methyl 7-epi-12-hydroxyjasmonate glucoside	C19H30O9	402.189	0	0.256941	0.240375	0.230525	0.224802	0.236583	0.238332	0.19936	0.170256	0.125597	0.205972	0.198422	0.185446	0.237926	0.180842	1.31566	0.395784	0.0002836	3.54729	0.318357
4593	3.755	452.132	451.125	HMDB0037949	Catechin 7-glucoside	C21H24O11	452.132	0	0.388877	0.480651	0.46208	0.405469	0.478834	0.499824	407.991	262.985	319.679	242.587	120.675	372.594	0.452623	287.752	0.00157296	-9.3123	0.000227201	3.64359	1.71318
4600	3.676	/	451.146	CSID391576	10-Hydroxyloganin	C17H26O11	406.148	0	25.8208	40.0514	59.9836	32.9481	42.2997	38.7691	0.141521	0.1392	0.133316	0.164044	0.146194	0.15409	39.9788	0.146394	273.09	8.09323	9.65641e-05	4.01518	1.60273
4601	3.373	/	451.146	CSID390865	Ipolamiide	C17H26O11	406.148	0	33.887	81.5938	75.3925	76.0019	75.5959	68.389	0.229023	0.406779	0.190833	0.204906	0.218036	0.29682	68.4767	0.257733	265.689	8.05359	6.11133e-05	4.21386	1.60102
4623	4.075	/	453.14	HMDB0041508	Marmesin galactoside	C20H24O9	408.142	1	3.26657	1.32495	4.19669	4.1296	1.63764	1.51719	2.51964	1.6099	1.30088	4.94968	0.838032	0.62869	2.67877	1.97447	1.3567	0.440107	0.0486527	1.31289	0.264819
4647	2.286	/	457.096	HMDB0256643	Plicatic acid	C20H22O10	422.121	13	227.898	208.548	187.306	219.789	257.818	205.622	0.487998	0.349065	0.46431	0.481382	0.439432	0.441846	217.83	0.444005	490.603	8.93841	2.39067e-06	5.62148	1.69029
4660	3.733	/	457.193	HMDB0041512	Isopentyl gentiobioside	C17H32O11	412.194	0	2.76416	1.0326	1.04334	1.94084	0.476942	0.424044	188.555	239.976	199.701	199.744	141.153	207.861	1.28032	196.165	0.00652675	-7.25942	8.54396e-08	7.06834	1.54163
4738	8.627	462.298	461.291	HMDB0035973	Lucidenic acid M	C27H42O6	462.298	0	0.122724	0.129269	0.136262	0.116025	0.119394	0.129261	35.1164	11.3606	7.06636	10.1319	10.9826	8.67777	0.125489	13.8893	0.00903497	-6.79026	0.0034812	2.45827	1.43797
4751	3.594	/	463.109	HMDB0060829	Lacosamide-glucuronide	C18H24N2O10	428.143	7	130.174	189.235	185.548	144.058	173.823	193.04	1.183	1.39796	0.235767	0.669266	0.655153	0.251321	169.313	0.732079	231.277	7.85348	8.63687e-06	5.06364	1.60354
4767	5.735	/	463.27	HMDB0260506	MG(22:5-O(16,17)/0:0/0:0)	C25H38O5	418.272	0	0.227788	0.234499	0.226081	0.202695	0.192845	0.212953	106.987	136.826	164.686	115.864	106.355	106.814	0.216143	122.922	0.00175838	-9.15154	2.03067e-05	4.69236	1.70883
4782	0.869	/	467.14	CSID391563	Lamiide	C17H26O12	422.142	1	0.835763	1.31704	0.690161	0.812614	0.757728	0.685338	0.499765	0.815914	0.86023	0.668376	1.05243	0.663787	0.849774	0.760084	1.118	0.160919	0.0548905	1.2605	0.108786
4783	3.934	/	467.14	CSID391577	10-Hydroxymorroniside	C17H26O12	422.142	1	39.7518	138.982	136.546	157.598	145.001	130.272	0.187501	0.189267	0.128422	0.172076	0.17175	0.175849	124.692	0.170811	729.997	9.51175	0.000189422	3.72257	1.72928
4802	3.661	472.158	471.151	HMDB0030231	5'-((Z)-Feruloyl) 3-(2'-methylarabinosylxylose)	C21H28O12	472.158	0	17.7795	17.4318	19.6323	19.2342	19.4533	17.3781	1.38843	0.491453	0.123137	0.369995	0.406497	0.659826	18.4849	0.573222	32.2473	5.01111	1.8932e-08	7.7228	1.28737
4803	3.966	/	471.187	HMDB0035867	11,13-Dihydrotaraxinic acid glucosyl ester	C21H30O9	426.189	0	0.775697	0.851047	0.845073	0.827957	0.881576	0.652941	0.968044	4.86285	0.316794	0.752948	1.06899	2.94043	0.805715	1.81834	0.443104	-1.17428	0.0256681	1.59061	0.248616
4813	3.137	473.166	472.159	HMDB0247400	Mefox	C20H23N7O7	473.166	0	10.2217	12.9448	17.0846	15.1441	14.6418	16.8942	142.959	144.412	86.8109	219.982	260.672	254.89	14.4885	184.954	0.0783356	-3.67419	0.000389242	3.40978	1.05591
4816	6.136	474.116	473.109	HMDB0037341	Apigenin 7-O-(2''-O-acetylglucoside)	C23H22O11	474.116	0	0.320655	0.307565	0.293755	0.332666	0.24926	0.283754	0.348188	0.708691	0.891311	0.64658	0.672297	0.730653	0.297943	0.666287	0.447169	-1.16111	0.00013121	3.88203	0.55882
4839	3.102	/	475.109	HMDB0243652	(3-Nitrobenzoyl)alanine	C10H10N2O5	238.059	3	66.7369	46.438	39.1533	52.1737	34.9402	32.4991	0.157406	0.182947	0.13646	0.167757	0.145791	0.145981	45.3235	0.156057	290.429	8.18204	9.0521e-05	4.04325	1.61224
4840	3.33	/	475.109	CSID391422	N-Ethylmaleimide-S-glutathione	C16H22N4O8S	430.116	11	75.7894	53.2463	47.4844	71.3573	48.7909	50.3259	0.343757	0.485771	0.342424	0.40344	0.365908	0.363605	57.8324	0.384151	150.546	7.23406	3.1899e-05	4.49622	1.51815
4841	6.373	/	475.124	HMDB0033987	Ononin	C22H22O9	430.126	0	0.259792	0.257089	0.248867	0.2397	0.283515	0.262158	267.319	511.314	50.4382	1166.3	248.297	378.541	0.25852	437.035	0.000591532	-10.7233	0.00555049	2.25567	1.78706
4858	6.231	/	475.291	HMDB0260511	MG(PGF1alpha/0:0/0:0)	C23H42O7	430.293	0	1.15674	1.34986	1.3896	1.32755	1.47938	1.10406	0.424836	0.357763	0.487641	0.398687	0.362726	0.357628	1.3012	0.398214	3.26759	1.70823	2.97784e-06	5.5261	0.733098
4872	3.894	/	477.144	HMDB0039927	4'-O-Methylglucoliquiritigenin	C22H24O9	432.142	7	0.685837	0.709999	0.670217	0.786339	0.539477	0.970199	0.162231	0.156335	0.1205	0.146734	0.205434	0.142675	0.727011	0.155651	4.67076	2.22366	1.81539e-06	5.74103	0.833098
4905	3.794	/	483.114	HMDB0041238	Loquatoside	C20H22O11	438.116	0	0.304081	0.312517	0.338288	0.317024	0.378172	0.372139	0.278435	0.91984	0.130927	0.883138	0.376859	0.329224	0.337037	0.486404	0.692916	-0.529248	0.0373969	1.42716	0.103615
4921	11.553	484.319	483.311	CSID390516	Propapyriogenin A2	C30H44O5	484.319	0	1.13536	0.783405	0.415991	0.147638	0.433159	0.795096	127.669	136.855	191.718	128.998	93.6343	119.849	0.618442	133.121	0.00464573	-7.74988	1.29264e-06	5.88852	1.58549
4940	4.134	/	486.162	HMDB0032803	Mandelonitrile rutinoside	C20H27NO10	441.163	0	149.876	374.075	245.86	184.446	237.947	307.285	0.370875	0.29881	0.202408	0.284659	0.261668	0.28327	249.915	0.283615	881.176	9.78329	0.000157406	3.80298	1.76307
4943	2.468	/	487.076	HMDB0059983	4-phenylbutanic acid-O-sulphate	C10H12O5S	244.041	4	786.616	824.248	664.555	771.764	1133.1	679.789	0.333266	0.241067	0.193329	0.261204	0.272945	0.238683	810.013	0.256749	3154.88	11.6234	2.86636e-05	4.54267	1.92714
4944	3.55	/	487.076	CSID391032	cinchonain Ia	C24H20O9	452.111	10	35.4426	40.0189	38.4652	46.2841	47.0199	45.7981	0.158193	0.205094	0.130899	0.158378	0.146197	0.161445	42.1715	0.160034	263.516	8.04174	2.8374e-06	5.54708	1.60388
4953	3.306	488.153	487.146	HMDB0041394	Khelmarin D	C28H24O8	488.147	12	2340.34	2376.94	2454.04	2126.41	2232.54	2309.16	8.11024	1.29067	0.809673	3.4976	2.65154	2.60263	2306.57	3.16039	729.837	9.51143	1.24592e-07	6.90451	1.76982
4962	3.293	/	487.182	HMDB0034120	Lusitanicoside	C21H30O10	442.184	0	0.776728	0.662	0.805307	0.881954	0.746002	0.748351	0.477793	0.550531	0.47594	0.560747	0.50858	0.492228	0.770057	0.51097	1.50705	0.591727	7.3508e-06	5.13367	0.420654
4986	5.106	490.111	489.104	HMDB0301694	Kaempferol 3-O-acetyl-glucoside	C23H22O12	490.111	0	26.4948	26.0174	29.7195	31.8518	27.7541	31.6088	0.448825	0.297182	0.274062	0.263702	0.265821	0.282669	28.9078	0.305377	94.6626	6.56472	1.03527e-06	5.98495	1.45041
5003	8.351	/	489.322	HMDB0011560	MG(0:0/24:6/0:0)	C28H44O4	444.324	0	0.263612	0.250433	0.256295	0.234786	0.24457	0.238351	40.8073	24.4987	27.2999	30.0075	39.0603	41.436	0.248008	33.8516	0.00732632	-7.0927	3.52517e-05	4.45282	1.50153
5006	4.686	492.09	491.083	HMDB0240536	Isorhamnetin 3-glucuronide	C22H20O13	492.09	0	1002.65	1117.9	1029.29	1246.15	1207.92	1143.74	12.9087	6.91997	4.60598	1.77063	1.33935	0.980171	1124.61	4.75413	236.554	7.88603	9.02492e-07	6.04456	1.62776
5032	3.238	/	493.139	HMDB0041222	a-Fucopyranosyl-(1->2)-b-galactopyranosyl-(1->2)-xylose	C17H30O14	458.164	12	0.26235	0.327784	0.330506	0.306974	0.279239	0.320997	4.77579	10.4763	2.41775	1.18538	2.22267	2.86174	0.304642	3.98993	0.0763527	-3.71118	0.00611702	2.21346	0.994341
5066	3.162	/	497.143	HMDB0039233	Verbasoside	C20H30O12	462.174	0	117.271	132.104	140.509	142.442	147.236	122.196	13.7608	22.6479	10.5157	14.6901	4.68668	9.34242	133.626	12.6073	10.5991	3.40588	5.12971e-09	8.28991	1.04766
5089	4.191	/	500.177	HMDB0040825	Tryptophol [xylosyl-(1->6)-glucoside]	C21H29NO10	455.179	0	59.0596	109.417	80.3435	75.0507	69.6115	93.2037	0.232433	0.257614	0.152401	0.235727	0.211657	0.239245	81.1144	0.221513	366.183	8.51642	3.48851e-05	4.45736	1.64828
5106	3.313	502.195	501.188	HMDB0029471	Isocycloheterophyllin	C30H30O7	502.199	8	0.647678	0.684013	0.671509	0.735422	0.622057	0.624016	0.39841	0.563003	0.396865	0.467581	0.424082	0.421414	0.664116	0.445226	1.49164	0.576898	1.49206e-05	4.82621	0.412554
5151	5.076	506.106	505.099	HMDB0037366	Quercetin 3-(6''-acetylglucoside)	C23H22O13	506.106	0	1515.49	1469.36	1439.93	1574.36	1622.54	1740.42	7.69984	3.24976	2.51292	0.46882	0.264702	0.23779	1560.35	2.40564	648.623	9.34124	4.62216e-07	6.33515	1.79968
5201	4.579	/	509.094	HMDB0037362	Isoquercitrin	C21H20O12	464.095	0	1.54975	1.42228	1.30821	1.67362	1.27358	1.62654	0.23647	0.291678	0.23562	0.241411	0.237597	0.261505	1.47566	0.250713	5.88586	2.55725	4.42776e-06	5.35382	0.901566
5214	2.88	/	511.109	HMDB0037568	6-beta-Glucopyranosyl-4',5-dihydroxy-3',7-dimethoxyflavone	C23H24O11	476.132	15	0.359783	0.380283	0.365758	0.399871	0.394999	0.40793	2244.85	1168.69	843.215	1891.47	1901.96	1287.32	0.384771	1556.25	0.000247242	-11.9818	0.000194167	3.71182	1.94896
5268	2.695	/	517.069	HMDB0041639	Epigallocatechin 3-glucuronide	C21H22O13	482.106	12	48.9367	123.173	101.392	76.156	72.0751	87.2079	0.331072	0.322335	0.164831	0.346384	0.355888	0.229242	84.8234	0.291625	290.864	8.1842	0.000117513	3.92991	1.61371
5315	4.886	520.252	519.245	HMDB0029771	7,8-Dihydrovomifoliol 9-[apiosyl-(1->6)-glucoside]	C24H40O12	520.252	0	309.308	224.832	221.628	253.277	225.942	244.019	0.289914	1.37057	1.45335	0.946434	1.02711	1.03314	246.501	1.02009	241.647	7.91676	5.18224e-06	5.28548	1.59759
5388	3.364	526.205	525.198	HMDB0035039	Phaseolus epsilon	C25H34O12	526.205	0	5.51793	4.89262	6.91816	4.61209	3.99811	4.89219	0.269238	0.635701	0.410071	0.240886	0.440957	0.47583	5.13852	0.412114	12.4687	3.64024	2.51066e-05	4.60021	1.07572
5393	8.899	526.351	525.343	HMDB0297151	DG(8:0/5-iso PGF2VI/0:0)	C29H50O8	526.351	0	0.25094	0.223445	0.221673	0.229055	0.24045	0.235703	68.3524	124.177	94.0192	46.3315	41.0597	27.1414	0.233544	66.8469	0.00349372	-8.16102	0.00112725	2.94798	1.59016
5394	3.622	/	526.156	CSID391640	Demethylisoalangiside	C24H29NO10	491.179	15	71.3262	18.8091	50.8259	52.4232	57.3381	59.9218	0.165427	0.170827	0.129752	0.172055	0.151099	0.162514	51.774	0.158612	326.419	8.35058	1.33469e-05	4.87462	1.61991
5396	3.116	/	527.117	HMDB0037338	Americanin B	C27H24O9	492.142	11	0.606203	0.824875	0.744196	0.848935	0.66447	0.737868	0.281413	0.323032	0.240951	0.296212	0.287139	0.257762	0.737758	0.281085	2.62468	1.39214	4.90584e-07	6.30929	0.659159
5397	0.834	528.169	527.162	HMDB0010358	17-beta-Estradiol 3-sulfate-17-(beta-glucuronide)	C24H32O11S	528.167	4	2.0684	2.14226	2.37959	2.38283	2.38883	2.21869	0.830294	1.23396	1.09631	1.346	1.28986	1.10123	2.26343	1.14961	1.96887	0.97737	4.47407e-07	6.3493	0.547352
5403	8.862	/	527.242	HMDB0114755	LysoPA(22:6/0:0)	C25H39O7P	482.243	0	0.163977	0.16269	0.182641	0.168971	0.161684	0.161651	48.4343	41.1445	35.6476	37.3884	35.1233	35.4059	0.166936	38.8573	0.00429612	-7.86275	5.08703e-06	5.29354	1.58419
5413	6.372	530.142	529.135	HMDB0033008	4-O-Caffeoyl-3-O-feruloylquinic acid	C26H26O12	530.142	0	3.16272	1.07671	1.62823	0.478766	0.44604	0.52529	1.21896	0.765256	1.25676	0.756008	0.961295	0.89518	1.21963	0.975575	1.25016	0.322115	0.066823	1.17507	0.0239968
5417	4.48	530.143	529.135	HMDB0037092	3-Caffeoyl-4-feruloylquinic acid	C26H26O12	530.142	1	0.533523	0.632933	0.574371	0.687558	0.497263	0.66245	0.223914	0.537816	0.238293	0.258152	0.218845	0.23757	0.598017	0.285765	2.09268	1.06535	9.57437e-05	4.01889	0.560248
5459	2.88	534.098	533.091	HMDB0301681	Luteolin 7-malonylglucoside	C24H22O14	534.101	5	0.699579	0.73944	0.711198	0.777527	0.768055	0.793198	248.838	240.556	171.267	252.38	255.798	197.918	0.748166	227.793	0.00328441	-8.25015	8.37184e-06	5.07718	1.62194
5613	3.624	/	543.172	HMDB0038710	4,7'-Epoxy-3'-methoxy-4',5,9,9'-lignanetetrol 9'-glucoside	C25H32O11	508.194	15	0.768506	0.824873	0.846711	0.837879	1.5126	0.810939	0.180412	0.186302	0.151587	0.187641	0.164787	0.177235	0.933584	0.174661	5.34513	2.41822	0.00026539	3.57612	0.863457
5621	3.692	546.137	545.13	HMDB0030641	Biochanin A 7-(6-methylmalonylglucoside)	C26H26O13	546.137	0	0.358439	0.357423	0.548238	0.42725	0.360598	0.441552	0.12877	0.127423	0.11491	0.149148	0.126011	0.138011	0.415583	0.130712	3.17938	1.66874	5.80301e-05	4.23635	0.719785
5659	4.93	550.096	549.088	HMDB0037368	Quercetin 3-(6''-malonyl-glucoside)	C24H22O15	550.096	0	3.46899	10.2368	12.2325	0.75252	12.3865	0.605523	1.57295	1.8801	2.28535	1.65874	1.63286	1.41723	6.6138	1.74121	3.7984	1.92539	0.0112383	1.9493	0.365958
5670	3.653	/	549.219	HMDB0028796	Glutaminylglutamic acid	C10H17N3O6	275.112	5	102.507	44.5494	89.3027	72.8498	67.2706	77.8231	0.476505	1.43132	0.592654	0.328658	0.352363	0.157691	75.7172	0.556532	136.052	7.08801	6.79935e-05	4.16753	1.52177
5689	11.628	/	549.343	HMDB0034518	Theasapogenol E	C30H48O6	504.345	0	0.121403	0.0382466	0.115423	0.0746542	0.0503195	0.12757	353.839	110.537	185.331	224.029	177.937	210.309	0.0879362	210.33	0.000418086	-11.2239	0.000289929	3.53771	1.89395
5738	6.244	/	553.302	HMDB0035699	Corosin	C30H46O7	518.324	15	0.288419	0.263512	0.28926	0.247166	0.36098	0.219379	100.973	150.801	214.191	134.62	109.805	159.527	0.278119	144.986	0.00191825	-9.026	8.90871e-05	4.05019	1.69497
5741	4.918	554.345	553.338	HMDB0039051	Notoginsenoside R10	C30H50O9	554.345	0	0.404206	0.367392	0.437757	0.443938	0.367707	0.477116	180.566	71.6921	70.1345	82.6929	92.0213	84.6907	0.416353	96.9662	0.00429379	-7.86353	0.000464528	3.33299	1.57445
5742	7.363	/	553.338	HMDB0250439	Contignasterol	C29H48O7	508.34	0	0.702538	0.50268	0.838909	0.461891	0.46502	0.676457	165.395	483.21	248.089	203.181	125.999	123.783	0.607916	224.943	0.00270253	-8.53147	0.00156798	2.80466	1.63177
5756	5.624	/	555.353	HMDB0242422	Deoxycholyllysine	C30H52N2O5	520.388	7	0.195021	0.221558	0.187769	0.203334	0.190154	0.198432	54.7338	70.9822	56.2364	34.063	26.1335	30.8816	0.199378	45.5051	0.00438144	-7.83438	0.00031431	3.50264	1.56966
5792	3.79	/	561.183	HMDB0039813	Cyclocalopin D	C23H32O13	516.184	0	194.035	178.097	171.502	164.767	173.129	184.176	0.303912	0.477333	0.190713	0.273788	0.259539	0.373048	177.618	0.313056	567.368	9.14814	2.30527e-07	6.63728	1.71475
5807	4.088	564.148	563.141	HMDB0302255	Apigenin 7-apiosyl-glucoside	C26H28O14	564.148	0	1.09824	0.836256	3.7028	0.640566	2.13619	0.784368	11.0354	23.1869	1.53525	7.27768	10.9295	12.9237	1.53307	11.1481	0.137519	-2.8623	0.001435	2.84315	0.838627
5812	4.257	564.184	563.177	CSID390892	Pinocembrin 7-rhamnosylglucoside	C27H32O13	564.184	0	1.30792	1.29197	1.34644	1.27304	1.28256	1.31008	0.733404	1.07156	0.750979	0.401069	0.884031	0.668523	1.302	0.751595	1.73232	0.792702	4.22707e-05	4.37396	0.469915
5849	3.23	566.257	565.25	HMDB0266514	PA(6 keto-PGF1alpha/2:0)	C25H43O12P	566.249	14	26.6176	34.2364	44.2505	34.885	34.4022	37.3851	0.117104	0.120143	0.0911021	0.108952	0.111543	0.119667	35.2961	0.111418	316.789	8.30738	1.02363e-05	4.98986	1.62851
5874	6.383	/	567.229	HMDB0266530	PA(5-iso PGF2VI/2:0)	C23H39O11P	522.223	14	0.217263	0.234717	0.22721	0.218841	0.215046	0.239345	1.1001	0.480992	0.612712	0.594831	0.602649	0.807896	0.225404	0.699864	0.322068	-1.63456	0.000624989	3.20413	0.69099
5933	3.416	578.143	577.135	HMDB0302571	Kaempferol 3-O-alpha-(3-trans-p-coumaroyl-rhamnopyranoside)	C30H26O12	578.142	0	0.284577	0.329438	0.301646	0.29668	0.311932	0.326647	262.469	135.035	92.4384	156.318	99.0835	186.862	0.308487	155.368	0.00198553	-8.97626	0.000370058	3.43173	1.68175
5952	3.469	/	579.193	HMDB0257507	Satratoxin G	C29H36O10	544.231	12	0.393069	0.460325	0.516123	0.435729	0.434097	0.576411	36.813	160.013	49.8167	93.6319	58.7889	68.9113	0.469292	77.9959	0.00601689	-7.37677	0.00132652	2.87729	1.51163
5964	3.889	/	579.266	HMDB0037527	3-Hydroxy-beta-ionol 3-[glucosyl-(1->6)-glucoside]	C25H42O12	534.268	0	43.9594	35.8817	38.8086	43.9639	38.4693	46.5057	0.118488	0.0992261	0.0880095	0.10717	0.0912104	0.104205	41.2648	0.101385	407.01	8.66892	1.65656e-06	5.78079	1.66503
5977	3.444	/	581.209	HMDB0041048	Physagulin B	C30H39ClO7	546.238	2	0.332378	0.298438	0.340469	0.289345	0.334804	0.268832	86.0045	46.195	49.8167	93.6319	49.148	33.8654	0.310711	59.7769	0.00519784	-7.58787	0.000360327	3.4433	1.54429
6043	3.324	/	591.22	HMDB0266553	PA(2:0/22:6-2OH(7S, 17S))	C27H41O10P	556.244	11	68.1152	118.725	124.016	110.424	129.298	115.37	0.368523	0.520769	0.367094	0.432506	0.39227	0.389802	110.992	0.411827	269.51	8.07419	2.33584e-05	4.63156	1.60376
6071	3.155	/	595.152	CSID10128200	Betanin	C24H26N2O13	550.143	18	29.4766	91.9153	98.6107	66.1776	86.3496	71.1403	0.127925	0.143737	0.11651	0.141964	0.130877	0.135021	73.945	0.132672	557.35	9.12244	0.000182466	3.73882	1.69568
6072	3.694	596.174	595.167	HMDB0005811	Eriocitrin	C27H32O15	596.174	0	192.374	167.556	216.888	174.567	169.496	206.686	0.16094	0.159257	0.453978	0.407603	0.233965	0.17249	187.928	0.264706	709.95	9.47157	2.39753e-06	5.62024	1.74796
6089	6.928	598.408	597.401	HMDB0294481	DG(10:0/TXB2/0:0)	C33H58O9	598.408	0	0.46049	0.41956	0.446506	0.403208	0.364582	0.40952	83.408	121.468	72.7294	86.2206	101.811	105.17	0.417311	95.1346	0.00438653	-7.8327	1.80949e-05	4.74244	1.57983
6123	3.338	/	605.272	HMDB0259541	Cyclo((2R)-2-aminobutanoyl-N2-methyl-arginylglycyl-alpha-aspartyl-3-(aminomethyl)benzoyl)	C25H36N8O7	560.271	5	0.673436	0.711216	0.698215	0.764669	0.635206	0.727888	0.414254	0.585393	0.412647	0.486177	0.440948	0.438173	0.701772	0.462932	1.51593	0.600201	1.06867e-05	4.97116	0.422078
6141	3.637	610.19	609.183	HMDB0302773	Calceolarioside E	C28H34O15	610.19	0	0.660524	0.791056	0.811998	0.782085	0.674066	0.702289	0.166273	0.173485	0.165457	0.209782	0.173186	0.178097	0.737003	0.177713	4.14715	2.05212	1.46702e-06	5.83356	0.807616
6175	6.041	618.287	617.28	HMDB0256524	PI(20:5/0:0)	C29H47O12P	618.28	12	1.33197	2.11882	1.37677	3.44748	2.41021	2.78694	0.314807	0.210833	0.217189	0.249625	0.235092	0.271272	2.24536	0.249803	8.98854	3.16809	0.000379049	3.4213	0.981068
6184	3.868	622.19	621.183	CSID23327073	Oraposide	C29H34O15	622.19	0	269.689	151.454	219.64	195.794	162.169	203.157	0.36431	0.44143	0.497189	0.277836	0.260671	0.256566	200.317	0.349667	572.879	9.16209	3.00545e-05	4.52209	1.71159
6203	4.549	624.205	623.197	HMDB0034843	Acteoside	C29H36O15	624.205	1	20161.9	20076.7	21052.7	21430.2	22254.2	22208	74.2001	29.048	22.2636	11.7709	7.16034	10.2866	21197.3	25.7883	821.974	9.68295	8.59662e-08	7.06567	1.79197
6218	4.847	/	625.087	HMDB0040610	Epitheaflavic acid 3'-gallate	C28H20O14	580.085	6	0.470705	0.453768	0.480581	0.469408	0.440327	0.515039	0.306412	0.606478	0.359008	0.605119	0.50397	0.576116	0.471638	0.49285	0.95696	-0.06347	0.0780053	1.10788	0.0118664
6243	4.299	/	633.183	HMDB0014911	Etoposide	C29H32O13	588.184	1	26.4532	35.9896	42.0112	37.9042	28.5884	30.8863	0.146955	0.637133	0.135144	0.211237	0.140924	0.139488	33.6388	0.235147	143.054	7.16042	1.52196e-05	4.8176	1.53221
6252	4.104	/	637.178	HMDB0030238	ax-4''-Hydroxy-3-'-methoxymaysin	C28H32O14	592.179	0	122.471	69.3441	72.2471	45.657	45.8837	37.9556	0.393743	0.418421	0.455442	0.377296	0.309572	0.366303	65.593	0.386796	169.58	7.40582	0.000669952	3.17396	1.5225
6286	3.113	646.175	645.168	HMDB0032762	Leucodelphinidin 3-[galactosyl-(1->4)-glucoside]	C27H34O18	646.175	1	0.274733	0.311002	0.288073	0.372223	0.288652	0.271899	0.165598	0.192468	0.1237	0.176487	0.153379	0.151526	0.301097	0.160527	1.87568	0.907416	7.42077e-06	5.12955	0.522481
6316	5.139	/	655.131	HMDB0037365	Quercetin 3-(3-p-coumaroylglucoside)	C30H26O14	610.132	0	0.593613	2.41642	0.528134	2.90885	3.40084	2.562	0.278199	0.262268	0.639981	0.232721	0.234591	0.249461	2.06831	0.316204	6.54107	2.70953	0.00248914	2.60395	0.805971
6327	3.757	/	659.22	HMDB0040370	Grossamide	C36H36N2O8	624.247	5	0.347085	0.428996	0.41242	0.361894	0.427374	0.446108	0.176893	0.163916	0.141316	0.20722	0.146261	0.204339	0.40398	0.173324	2.33077	1.22081	4.96578e-07	6.30401	0.6155
6329	6.103	/	661.12	HMDB0038824	Hypoletin 8-gentiobioside	C27H30O17	626.148	4	7.06663	2.57801	2.9991	5.68651	2.2639	3.45096	0.248761	0.522126	0.380439	0.260378	0.440398	0.305545	4.00752	0.359608	11.1441	3.47821	0.000972499	3.01211	1.02121
6344	3.102	668.217	667.209	HMDB0244621	Cyclo(-Tyr-Arg-Gly-Asp-Cys(carboxymethyl)-OH) sulfoxide	C26H36N8O11S	668.222	9	1.46407	10.4992	1.64163	2.85396	1.46315	2.49228	0.163199	0.189679	0.141482	0.17393	0.168602	0.151353	3.40238	0.164707	20.6571	4.36857	0.00968411	2.01394	1.09009
6377	3.671	680.159	679.152	HMDB0301684	Chrysoeriol 7-O-(6''-malonyl-apiosyl-glucoside)	C30H32O18	680.159	0	0.850892	0.862597	0.934658	0.852815	0.735027	0.765803	0.207961	0.204549	0.195904	0.254272	0.214828	0.226431	0.833632	0.217324	3.83589	1.93956	1.15786e-06	5.93634	0.784927
6381	3.974	/	679.188	HMDB0001030	3'-Ketolactose	C12H20O11	340.101	8	3.6261	2.19593	2.1055	2.55715	2.22194	2.8099	0.231338	0.440381	0.188397	13.027	0.290365	0.248386	2.58609	2.40432	1.0756	0.105144	0.099999	1	0.672037
6388	3.786	/	683.183	HMDB0037467	Rhamnazin 3-rutinoside	C29H34O16	638.185	1	0.719301	0.412582	0.542762	0.670499	0.44239	0.491295	0.307404	0.233043	0.192904	0.276934	0.197784	0.256916	0.546472	0.244164	2.23813	1.16229	0.000251156	3.60006	0.578792
6398	4.539	/	686.194	CSID391757	Cyclothialidine	C26H35N5O12S	641.2	6	71.5978	78.0059	71.0046	116.28	82.9368	92.1833	0.212681	0.385805	0.199714	0.187612	0.201474	0.270829	85.3348	0.243019	351.145	8.45592	2.4101e-05	4.61796	1.64537
6402	2.924	/	688.225	CSID59316	Nemorubicin	C32H37NO13	643.227	0	0.267919	0.207957	0.209919	0.231836	0.206647	0.229077	121.684	111.939	30.3322	84.7278	181.825	85.916	0.225559	102.737	0.00219549	-8.83124	0.000731484	3.13579	1.65529
6411	3.304	/	691.236	HMDB0257444	Sagittatosdie B	C32H38O14	646.226	17	53.7164	57.0919	53.9927	49.6278	54.6016	51.4253	0.320354	0.369124	0.319111	0.375973	0.340997	0.330033	53.4093	0.342599	155.895	7.28443	1.17048e-07	6.93164	1.52637
6436	3.155	/	699.254	HMDB0254953	Murnac-tripeptide	C26H44N6O14	664.292	9	73.9711	83.1621	96.8088	64.5213	76.9303	84.4503	0.148682	0.167059	0.135414	0.164999	0.152113	0.156929	79.974	0.1542	518.639	9.01859	5.43219e-06	5.26502	1.69727
6442	3.811	/	701.194	CSID4445091	Hellicoside	C29H36O17	656.195	1	15.9703	9.24789	12.2865	16.4757	8.17951	10.5062	0.212669	0.161225	0.119581	0.191589	0.136831	0.198413	12.111	0.170051	71.2199	6.15421	0.0001002	3.99913	1.39704
6509	4.628	/	727.152	HMDB0038626	Xanthotoxol glucoside	C17H16O9	364.079	1	28.8081	23.7354	23.6737	23.3456	24.6606	31.1346	0.193991	0.20026	0.165783	0.191568	0.18555	0.195746	25.893	0.188816	137.133	7.09943	4.17332e-06	5.37952	1.50584
6510	3.067	/	727.194	HMDB0304302	Curcumin diglucoside	C33H40O16	692.232	10	25.5583	32.2349	40.6306	33.5336	32.5562	32.6644	0.128802	0.163786	0.110283	0.128883	0.131423	0.120966	32.863	0.130691	251.457	7.97417	3.61796e-08	7.44154	1.59617
6521	6.541	/	729.407	HMDB0262883	PA(PGJ2/13:0)	C36H61O10P	684.4	12	82.4558	29.3681	23.8721	25.6869	21.839	34.207	0.241768	0.187194	0.19408	0.221462	0.237565	0.268761	36.2381	0.225138	160.96	7.33055	0.00193405	2.71353	1.50776
6547	4.542	740.217	739.21	HMDB0034571	Chrysophanol 1-triglucoside	C33H40O19	740.216	2	1.65379	1.75747	1.66516	1.66739	1.77977	1.82363	0.209454	0.379952	0.196684	0.246225	0.242336	0.323552	1.72454	0.266367	6.47429	2.69472	2.00036e-10	9.69889	0.928629
6553	3.745	/	743.226	CSID10128242	4'-Cinnamoylmussatioside	C34H44O16	708.263	8	82.9507	229.67	170.495	120.079	144.217	181.637	0.483905	0.433915	0.328536	0.481751	0.340032	0.475053	154.841	0.423865	365.308	8.51297	0.000166225	3.7793	1.64205
6555	8.859	/	743.438	HMDB0263178	PA(15:0/20:4-OH(15S))	C38H67O9P	698.452	17	0.12486	0.124142	0.110039	0.128934	0.123374	0.121337	115.496	47.5701	78.8644	72.8511	79.9266	77.9113	0.122114	78.7698	0.00155027	-9.33327	3.06081e-06	5.51416	1.72215
6560	8.773	746.461	745.454	HMDB0263296	PA(16:0/PGF2alpha)	C39H71O11P	746.473	17	0.24058	0.243369	0.245398	0.219747	0.202875	0.258831	63.8243	39.8738	111.585	62.2017	53.438	55.1144	0.235133	64.3395	0.00365457	-8.09608	2.86613e-05	4.5427	1.60028
6568	3.691	754.196	753.189	HMDB0037463	Spinosin C	C37H38O17	754.211	20	0.367467	0.366425	0.562047	0.438011	0.36968	0.452674	0.132013	0.130633	0.117805	0.152904	0.129185	0.141487	0.426051	0.134004	3.17938	1.66874	5.80301e-05	4.23635	0.719785
6572	4.271	756.248	755.24	HMDB0252461	Forsythoside B	C34H44O19	756.248	0	1774.16	1733.51	1823.59	1775.72	1941.58	1401.68	0.190157	0.19484	0.128276	0.163742	0.202507	0.157881	1741.71	0.172901	10073.5	13.2983	3.36428e-09	8.47311	2.06286
6658	9.853	808.534	807.527	HMDB0271726	PG(i-18:0/18:1-2OH(9,10))	C42H81O12P	808.547	15	50.5856	44.5349	50.5299	38.086	46.2709	50.331	0.180278	0.163815	0.151004	0.150799	0.159301	0.216049	46.7231	0.170208	274.506	8.10069	2.07125e-06	5.68377	1.60945
6698	14.499	/	831.495	HMDB0010583	PG(16:0/22:5)	C44H77O10P	796.525	0	32.6277	23.6264	35.2978	25.0938	21.4093	17.8402	0.0958063	0.145192	0.116284	0.136337	0.137742	0.0239581	25.9826	0.10922	237.892	7.89417	6.39944e-05	4.19386	1.59388
6714	3.13	846.243	845.236	HMDB0029809	Phytosulfokine a	C33H46N6O16S2	846.241	3	0.373738	0.508554	0.407671	0.523387	0.40966	0.454912	0.171353	0.168183	0.121611	0.176187	0.150748	0.146248	0.44632	0.155722	2.86614	1.51911	1.11116e-05	4.95422	0.688569
6718	3.667	/	849.267	CSID4445095	Jionoside B1	C37H50O20	814.29	10	53.0301	71.1959	75.5207	51.4507	70.9135	58.5324	0.146929	0.144519	0.129943	0.170312	0.151781	0.159978	63.4405	0.150577	421.317	8.71876	1.08052e-05	4.96637	1.66816
6743	3.634	/	871.252	HMDB0002211	Uroporphyrinogen I	C40H44N4O16	836.275	8	0.725699	0.977119	0.727502	0.700702	0.603923	1.09365	0.148971	0.155432	0.130245	0.187952	0.141586	0.152282	0.804766	0.152745	5.2687	2.39745	9.09912e-05	4.041	0.863484
6757	5.026	/	891.163	HMDB0240480	Apigenin 7-glucuronide	C21H18O11	446.085	0	879.576	971.946	859.202	863.828	927.199	912.061	0.331665	0.488693	0.339604	0.392804	0.301442	0.316109	902.302	0.361719	2494.48	11.2845	1.10247e-07	6.95763	1.90106
6767	4.743	/	903.257	HMDB0037052	Betanidin 5-[E-feruloyl-(->5)-apiosyl-(1->2)-glucoside]	C39H42N2O20	858.233	28	703.097	886.491	740.566	722.552	712.528	730.834	0.156952	0.170467	0.185081	0.187308	0.186855	0.221843	749.345	0.184751	4055.97	11.9858	1.17592e-06	5.92962	1.95771
Table 1S: Feature numbers reported in the manuscript (225 in ESI+ and 312 in ESI−) were derived from the curated analysis tables following peak detection, alignment, deconvolution, and annotation. Raw data files contained a larger number of initial signals, which were subsequently filtered during quality-control and annotation steps

## Sheet: ESI+ & Class
Tables 1S: Signifies a comprehensive chemical profiled metabolites and other details from L. javanica and A. calamus (ESI +).
No	RT [min]	Molecular Weight	m/z	HMDB_ID	Compound_name	Class	Formula	Monoisotopic_Mass	Delta(ppm)	Lippia_javanica_001	Lippia_javanica_002	Lippia_javanica_003	Lippia_javanica_004	Lippia_javanica_005	Lippia_javanica_006	Acorus_calamus_001	Acorus_calamus_002	Acorus_calamus_003	Acorus_calamus_004	Acorus_calamus_005	Acorus_calamus_006	AVE(Group a)	AVE(Group b)	FC(Group a/Group b)	Log2(FC)	T-Test	Log10(p value)	VIP
80	10.135	82.0424	83.0496	HMDB0031597	2,4-Pentadienal	Unsaturated aldehydes	C5H6O	82.0419	6	18439.4	17112.6	16460	15561.7	14378	14958.2	89.3053	76.5207	80.9235	67.8132	146.669	70.1043	16151.6	88.556	182.389	7.51088	1.40941e-06	5.85096	1.94312
253	1.032	97.0895	98.0968	CSID67029750	1,3-Hexadien-3-amine	Aliphatic amines	C6H11N	97.0891	4	2042.6	1756.09	1565.9	1833.32	1470.22	1364.88	30.7489	15.8093	7.90015	12.495	10.6236	12.1147	1672.17	14.9486	111.861	6.80557	9.37933e-06	5.02783	1.85689
662	2.502	118.042	119.049	CSID66739022	1(2H)-Pentalenone	Cyclic ketones	C8H6O	118.042	2	5338.33	3398.12	2615.45	2985.81	4217.43	2499.46	124.282	127.667	103.037	159.212	162.887	147.829	3509.1	137.486	25.5234	4.67375	0.000182204	3.73944	1.5168
673	2.503	/	157.028	HMDB0032469	Phthalide	Lactones	C8H6O2	134.037	14	220.497	137.365	91.4273	118.251	138.27	101.134	0.617616	0.382769	0.347576	0.400592	0.428638	0.398829	134.491	0.429337	313.252	8.29118	0.00023224	3.63406	2.02987
856	6.097	125.06	126.068	HMDB0002894	5-Methylcytosine	Hydroxypyrimidines	C5H7N3O	125.059	11	0.557437	0.531316	0.546941	0.5829	0.544085	0.567566	237.349	171.125	179.486	212.736	182.872	209.473	0.555041	198.84	0.00279139	-8.4848	4.81067e-06	5.31779	2.0596
881	3.795	126.068	127.075	HMDB0033629	xi-4-Hydroxy-4-methyl-2-cyclohexen-1-one	Cyclohexenones	C7H10O2	126.068	0	163.875	130.159	134.362	130.798	111.855	152.987	0.549335	0.363927	0.325413	0.403074	0.587492	0.46166	137.339	0.448484	306.23	8.25847	6.01936e-06	5.22045	2.03483
906	3.78	/	128.071	HMDB0000549	gamma-Butyrolactone	Gamma butyrolactones	C4H6O2	86.0368	0	2533.41	2180.85	2164.45	2015.68	1636.38	2227.48	15.3579	10.5227	10.546	12.8147	14.8898	11.2242	2126.37	12.5592	169.308	7.40351	6.81974e-06	5.16623	1.92508
1022	3.251	131.037	132.044	HMDB0253466	Indol-2-one	Indoles	C8H5NO	131.037	0	568.436	693.126	650.77	621.41	645.454	628.072	16.2205	10.8203	10.2002	11.0739	4.8796	12.2353	634.545	10.905	58.1885	5.86266	3.15797e-07	6.50059	1.71891
1063	5.407	132.042	133.05	HMDB0033958	2-Deoxy-ribono-1,4-lactone	Gamma butyrolactones	C5H8O4	132.042	0	86.5185	137.191	150.815	133.226	150.833	149.147	5.14618	6.23304	3.57768	7.13192	6.28046	4.73461	134.622	5.51732	24.3999	4.6088	2.26691e-05	4.64457	1.51514
1415	0.897	142.012	143.019	HMDB0037762	Methyl 2-thiofuroate	Thiofurans	C6H6O2S	142.009	19	77.53	125.282	118.367	88.8583	110.555	108.668	1.23538	8.88909	4.87017	4.51858	1.62734	6.8967	104.877	4.67288	22.4437	4.48824	1.48077e-05	4.82951	1.51163
1457	1.229	143.094	144.102	CSID133327	2-Aminocyclohexanecarboxylic acid	Aminocarboxylic acids	C7H13NO2	143.095	2	680.887	538.709	517.411	635.172	579.012	510.818	16.0685	11.0303	9.52654	14.4012	14.7138	11.9243	577.002	12.9441	44.5764	5.47821	4.02228e-06	5.39553	1.65654
1580	2.503	146.037	147.044	HMDB0001218	Coumarin	Coumarins and derivatives	C9H6O2	146.037	2	15096.6	10307.4	7542.94	9415.37	12244.7	7149.01	243.868	173.641	115.154	312.694	317.097	247.915	10292.7	235.061	43.7871	5.45244	0.000132112	3.87906	1.64696
2016	4.046	/	156.102	HMDB0031561	4-Methyl-2-pentenoic acid	Methyl-branched fatty acids	C6H10O2	114.068	1	1214.62	721.585	848.72	891.715	588.866	789.617	4.9749	5.34378	6.88008	9.37937	5.5653	17.536	842.521	8.27991	101.755	6.66895	6.85233e-05	4.16416	1.83396
2050	3.015	/	157.133	CSID642931	5-Isothiocyanatoindane	Isothiocyanates	C6H13NO	115.1	1	0.526066	0.340471	0.295733	0.328097	0.333579	0.324449	39.1007	47.7466	33.6672	47.6016	28.906	29.4292	0.358066	37.7419	0.00948723	-6.7198	4.54252e-05	4.3427	1.83052
2282	3.195	/	200.091	CSID207959	Norcamphoric acid	Cyclopentanedicarboxylic acids	C7H10O4	158.058	2	233.116	250.971	223.603	172.803	178.552	218.815	3.27173	0.908942	0.824657	2.86058	10.9627	7.30057	212.976	4.35486	48.9054	5.61192	7.33745e-06	5.13445	1.72056
2305	4.771	162.031	163.039	HMDB0002149	3 Hydroxycoumarin	Hydroxycoumarins	C9H6O3	162.032	2	9471.46	8695.79	10709.7	10213.8	9685.76	9923.21	169.913	296.863	594.694	339.892	249.601	300.659	9783.29	325.27	30.0774	4.91061	2.62696e-07	6.58055	1.57377
2861	0.787	/	173.14	CSID4476579	4-Guanidino-1-butanol	Guanidines	C5H13N3O	131.106	1	1.94226	2.05083	2.03298	2.02428	2.15573	2.13363	142.773	3.33359	153.882	115.959	171.732	143.488	2.05662	121.861	0.0168767	-5.88882	0.00100645	2.99721	1.51576
2908	4.626	174.031	175.039	HMDB0030577	1-Oxo-1H-2-benzopyran-3-carboxaldehyde	Benzopyrans	C10H6O3	174.032	1	1642.64	1143.47	1161.48	1631.63	1258.2	1227.39	4.85866	7.21753	4.07404	23.3922	20.4489	33.7825	1344.14	15.629	86.0028	6.42631	1.55876e-05	4.80722	1.82532
3199	1.725	179.08	180.088	HMDB0011690	7-Aminomethyl-7-carbaguanine	Purine analogues	C7H9N5O	179.081	2	176.081	179.249	130.03	160.646	140.15	169.417	0.205444	0.305341	0.281865	0.466989	2.43232	0.758117	159.262	0.74168	214.732	7.74639	4.59484e-06	5.33773	2.01923
3461	4.624	/	187.086	HMDB0245493	5-Fluoromethylornithine	Ornithine derivatives	C6H13FN2O2	164.096	5	177.605	177.833	174.568	156.367	163.93	176.858	5.69797	2.30162	2.15321	2.20986	4.94929	4.8381	171.194	3.69167	46.3729	5.53521	8.43381e-08	7.07398	1.67438
3741	4.667	192.075	193.082	HMDB0030580	Shinanolone	Naphthohydroquinones	C11H12O3	192.079	19	1.22062	0.947034	0.894979	0.937584	1.227	0.99972	47.4702	88.2209	119.24	15.0286	24.4353	20.3532	1.03782	52.4581	0.0197839	-5.65953	0.00513533	2.28943	1.58946
3817	2.866	/	232.119	HMDB0000325	3-Hydroxysuberic acid	Medium-chain hydroxy acids and derivatives	C8H14O5	190.084	11	32.463	30.2557	24.8045	24.2086	24.0644	26.0601	0.44658	0.611213	0.462897	0.728246	1.64753	1.86065	26.976	0.959519	28.1141	4.81322	4.40394e-06	5.35616	1.56851
3874	8.59	194.167	195.174	HMDB0038731	4,7-Megastigmadien-9-ol	Megastigmadienols	C13H22O	194.167	1	0.810856	0.614055	1.34176	1.3524	1.23148	1.33274	39.2885	72.9993	66.3842	53.901	71.8758	65.2905	1.11388	61.6232	0.0180757	-5.78981	3.46382e-05	4.46045	1.70041
4302	3.336	205.074	206.081	HMDB0059765	3-Indolehydracrylic acid	Indole-3-propionic acids	C11H11NO3	205.074	1	306.181	553.646	496.012	376.691	438.969	466.931	6.53634	7.38592	18.8423	9.65162	10.5543	12.2197	439.738	10.865	40.4728	5.33888	2.95161e-05	4.52994	1.63469
4371	3.343	/	208.096	CSID4512230	4,8-Dimethyl-7-hydroxycoumarin	Hydroxycoumarins	C11H10O3	190.063	1	280.595	459.576	432.945	333.796	405.384	397.484	9.20645	7.53538	12.4631	12.8153	10.2047	4.82663	384.963	9.50859	40.4859	5.33935	1.66748e-05	4.77794	1.63527
4456	4.434	209.081	210.088	HMDB0245545	2',3'-Didehydro-2',3'-dideoxycytidine	Pyrimidine nucleosides	C9H11N3O3	209.08	5	1.73025	1.77543	1.62638	1.65697	1.64382	1.64385	936.519	588.99	642.139	762.555	715.316	741.393	1.67945	731.152	0.00229699	-8.76604	1.28051e-05	4.89262	2.09253
4579	1.727	212.068	213.075	HMDB0000913	Vanillactic acid	Vanilloids	C10H12O5	212.068	1	199.688	237.28	208.27	226.892	196.702	226.299	0.608534	2.18892	0.695724	0.719349	0.716421	1.23973	215.855	1.02811	209.953	7.71392	6.6834e-07	6.175	1.97931
4580	3.717	/	213.076	HMDB0061681	6-(2-Hydroxyethoxy)-6-oxohexanoic acid	Hydroxy acids	C8H14O5	190.084	10	131.298	188.852	187.854	160.645	180.534	191.214	1.41355	13.0997	3.56386	11.3746	3.85659	6.92862	173.399	6.70616	25.8568	4.69247	4.64554e-06	5.33296	1.55267
4709	3.047	/	238.068	CSID168469	Succinyl proline	Proline derivatives	C9H13NO5	215.079	2	101.406	93.723	100.944	89.6104	94.7109	96.4016	0.332771	0.496047	0.40687	0.478152	0.425816	0.430571	96.1326	0.428371	224.414	7.81002	9.46739e-08	7.02377	1.97827
4727	4.391	215.118	238.107	HMDB0062175	N-Lactoylphenylalanine	Phenylalanine derivatives	C12H15NO4	237.1	2	245.319	223.369	257.902	265.162	213.743	253.419	6.60587	12.2075	2.5062	1.35169	4.44848	2.81762	243.152	4.98956	48.7322	5.6068	5.74898e-07	6.24041	1.70433
4934	4.956	221.105	222.112	HMDB0033701	Hydrocotarnine	Isoquinoline alkaloids	C12H15NO3	221.105	2	115.83	102.538	109.395	112.867	100.84	115.89	0.963285	1.5035	1.56884	1.6475	6.80675	3.66098	109.56	2.69181	40.7013	5.347	4.07962e-08	7.38938	1.6638
5029	3.517	224.141	225.148	HMDB0303570	Vomifoliol	Ionones	C13H20O3	224.141	2	517.587	723.237	690.182	620.879	631.865	711.872	15.9973	5.24872	4.99334	4.62883	3.15794	3.82658	649.27	6.30879	102.915	6.68531	3.63498e-06	5.4395	1.85049
5060	4.113	/	226.18	HMDB0033724	Undecylenic acid	Medium-chain fatty acids	C11H20O2	184.146	2	174.023	165.62	164.991	160.024	181.375	176.37	0.221908	0.299326	0.29201	0.622659	1.96553	0.809688	170.4	0.701854	242.786	7.92354	8.83678e-08	7.05371	2.02929
5108	3.942	226.12	227.127	HMDB0303749	7-Epi-12-hydroxyjasmonic acid	Fatty Acyls	C12H18O4	226.121	2	5282.7	5250.63	5174.15	5037.27	4953.12	4839.55	1.84445	6.65242	5.89456	7.41082	5.89425	7.59516	5089.57	5.88195	865.287	9.75703	2.82524e-08	7.54895	2.21891
5178	3.109	/	229.07	HMDB0034326	erythro-4-Hydroxyarginine	Arginine and derivatives	C6H14N4O3	190.107	3	98.2271	116.992	108.87	111.474	99.4318	104.679	0.706593	2.43172	0.514009	2.20279	0.573505	1.18232	106.612	1.26849	84.0465	6.39312	3.42777e-07	6.46499	1.81208
5210	2.991	/	229.154	HMDB0254474	mescaline	Phenethylamine alkaloids	C11H17NO3	211.121	2	36.879	27.9038	22.7526	41.2532	25.5494	32.87	0.679111	1.10716	0.272526	1.14439	1.41675	0.818358	31.2013	0.906381	34.4241	5.10535	4.8769e-05	4.31186	1.60231
5468	3.905	/	237.091	CSID40514807	2-(2-Furylmethyl)-1-indanol	Indanols	C14H14O2	214.099	9	1.15875	1.95454	1.44245	1.58224	1.79042	1.73909	53.8183	80.1812	24.094	73.4445	62.375	64.4404	1.61125	59.7256	0.0269775	-5.2121	0.000218372	3.6608	1.59125
5479	9.416	/	237.14	HMDB0000210	Pantothenic acid	Pantothenates	C9H17NO5	219.111	18	0.515587	0.568277	0.525405	0.501806	0.538483	0.561029	15.4938	63.1067	74.9563	68.9286	49.7681	40.9721	0.535098	52.2043	0.0102501	-6.60822	0.000512034	3.2907	1.78529
5543	7.277	/	239.164	HMDB0002059	12-Hydroxydodecanoic acid	Long-chain fatty acids	C12H24O3	216.173	9	4.61822	9.73086	5.73546	4.36005	11.3299	10.8617	388.764	278.728	447.556	392.198	413.559	341.613	7.77269	377.07	0.0206134	-5.60027	1.14488e-05	4.94124	1.67966
5732	4.839	/	245.092	HMDB0304788	Phenylalanyl-Glycine	Dipeptides	C11H14N2O3	222.1	9	326.499	251.943	326.928	273.396	274.082	230.139	1.14367	12.8879	18.1535	16.245	6.81782	14.8219	280.498	11.6783	24.0187	4.58609	6.18812e-06	5.20844	1.52284
5735	3.5	/	245.102	HMDB0032705	Isopropyl beta-glucoside	Organooxygen compounds	C9H18O6	222.11	9	261.067	531.118	482.447	475.445	494.905	453.768	0.164557	0.259306	0.188031	0.440356	0.202915	0.224772	449.792	0.246656	1823.56	10.8325	3.51677e-05	4.45386	2.33104
5960	6.936	250.156	251.164	HMDB0035798	Piperdial	Monoterpenoids	C15H22O3	250.157	2	24.2232	24.8479	22.8464	23.7054	26.4923	26.5762	796.623	699.417	975.545	919.582	950.801	842.055	24.7819	864.004	0.0286826	-5.12368	4.51533e-06	5.34531	1.60001
5970	3.206	251.101	252.109	HMDB0003254	Muramic acid	Muramic acids	C9H17NO7	251.101	4	39.7177	60.7974	66.8243	73.6366	38.8975	74.8139	0.205089	0.213569	0.183369	0.224031	0.228611	0.233431	59.1146	0.214683	275.357	8.10516	9.48241e-05	4.02308	2.00687
5974	2.641	251.115	252.123	CSID67029342	1-(Ribofuranosyl)indoline	Nucleoside analogues	C13H17NO4	251.116	2	125.966	190.748	179.745	165.886	200.139	185.166	5.83769	4.04844	5.77326	5.69832	6.55066	6.06375	174.608	5.66202	30.8385	4.94666	1.05336e-05	4.97742	1.57069
6215	9.271	/	259.166	HMDB0030916	2-Hydroxyacorenone	Sesquiterpenoids	C15H24O2	236.178	2	0.832137	0.760267	0.81686	0.78708	0.768795	0.760539	156.762	183.839	179.322	160.529	150.657	144.169	0.787613	162.546	0.00484546	-7.68915	1.73068e-06	5.76178	1.96143
6254	3.079	/	261.06	HMDB0244292	Keto-3-deoxy-manno-octulosonic acid	KDO derivatives	C8H14O8	238.069	8	41.3533	55.9934	57.1868	60.8487	52.4925	56.2309	0.168773	0.456339	0.206355	0.77035	0.926096	0.481651	54.0176	0.501594	107.692	6.75077	4.56606e-06	5.34046	1.85652
6296	4.664	/	262.18	HMDB0032248	11-Dodecenoic acid	Long-chain fatty acids	C12H22O2	198.162	7	410.002	352.962	369.885	336.78	334.721	411.997	3.67129	2.27955	5.48535	8.57595	4.65344	5.14513	369.391	4.96845	74.3474	6.21621	1.46233e-06	5.83495	1.77142
6348	10.834	/	263.2	HMDB0029765	9-Pentadecenoic acid	Long-chain fatty acids	C15H28O2	240.209	8	2.50642	20.1108	5.36132	2.62243	6.65124	3.25525	154.064	211.415	443.763	346.018	318.64	298.757	6.75125	295.443	0.0228513	-5.45158	0.000252726	3.59735	1.67441
6375	5.609	/	264.195	HMDB0302980	Risbitin	Flavonoids	C14H22O2	222.162	2	1.86361	2.51039	2.42385	1.41645	1.01412	0.592162	63.694	83.9194	46.9769	105.424	107.762	190.647	1.63676	99.7372	0.0164108	-5.92921	0.00104923	2.97913	1.70326
6386	4.972	264.089	265.097	HMDB0030327	Perlolyrine	Indole alkaloids	C16H12N2O2	264.09	2	0.767125	0.721123	0.748131	0.893673	1.4664	0.672939	49.666	17.7333	25.2056	58.9859	106.671	77.8842	0.878232	56.0244	0.0156759	-5.99531	0.00184213	2.73468	1.68089
6565	1.312	/	270.094	HMDB0033699	Linamarin	Cyanogenic glycosides	C10H17NO6	247.106	2	0.96044	0.430571	0.395945	0.456029	0.483108	0.49503	26.7959	32.6062	79.5683	50.78	36.4251	26.7269	0.536854	42.1504	0.0127366	-6.29487	0.000877276	3.05686	1.75913
6598	5.177	270.052	271.06	HMDB0002124	Apigenin	Flavones	C15H10O5	270.053	2	375.907	382.013	346.698	639.915	428.7	367.95	15.6901	5.92678	8.41195	5.20125	4.38114	4.57046	423.53	7.36361	57.5167	5.84591	7.92021e-05	4.10126	1.71813
6694	7.673	/	273.146	HMDB0030917	1-Hydroxyacorenone	Sesquiterpenoids	C15H22O3	250.157	0	1.01698	0.967352	0.943023	1.50651	1.02662	0.959553	124.091	161.274	146.788	164.408	141.838	147.543	1.07001	147.657	0.00724657	-7.10849	1.82134e-06	5.73961	1.88737
6720	2.821	273.095	274.103	CSID32720391	5-(Hydroxymethyl)cytidine	Pyrimidine nucleosides	C10H15N3O6	273.096	2	35.6079	51.1168	44.2838	40.1301	39.3998	45.7521	0.202615	0.302747	1.40571	3.05027	0.291938	4.02308	42.7151	1.54606	27.6283	4.78808	2.21979e-06	5.65369	1.61613
6837	6.718	/	277.14	HMDB0245544	2',3'-Dideoxyadenosine	Purine nucleosides	C10H13N5O2	235.107	1	1.01893	0.832918	0.822223	0.888552	0.766662	0.854564	70.478	121.705	121.222	99.6817	105.335	75.9244	0.863974	99.0578	0.00872192	-6.84114	4.17606e-05	4.37923	1.84559
6851	3.04	/	277.191	HMDB0028801	Glutaminylleucine	Dipeptides	C11H21N3O4	259.153	13	25.7554	42.8909	41.3477	36.354	37.6478	44.6532	0.141807	0.183711	0.167039	0.180507	0.177879	0.181863	38.1082	0.172134	221.386	7.79042	1.81853e-05	4.74028	1.97169
6902	3.196	/	279.145	HMDB0028852	Glycyl-Tryptophan	Dipeptides	C13H15N3O3	261.111	1	0.483236	0.496046	0.552509	0.481944	0.508044	0.519505	35.935	0.829088	74.5486	41.861	77.8343	63.1917	0.506881	49.0333	0.0103375	-6.59597	0.00181467	2.7412	1.58919
7049	2.036	/	283.14	HMDB0002224	5-Methyldeoxycytidine	Pyrimidine nucleosides	C10H15N3O4	241.106	2	0.669666	0.55347	0.502654	0.550498	0.606493	0.573447	158.129	3.50814	273.579	221.136	268.853	268.434	0.576038	198.94	0.00289554	-8.43195	0.00118953	2.92463	1.8817
7173	4.724	286.047	287.054	HMDB0005801	Kaempferol	Flavonols	C15H10O6	286.048	3	2104.83	1837.7	2202.2	2008.01	2229.14	2422.81	26.8854	26.0754	20.1887	13.8265	4.67937	5.74634	2134.11	16.2336	131.463	7.03851	1.47599e-06	5.83092	1.89875
7272	4.619	/	289.164	HMDB0001988	4-Hydroxycyclohexylcarboxylic acid	Cyclohexanecarboxylic acids	C7H12O3	144.079	3	311.094	357.082	282.128	284.852	242.045	324.674	4.5633	2.22212	3.51006	5.96664	6.00175	5.61249	300.313	4.64606	64.6381	6.01431	5.85945e-06	5.23214	1.73907
7510	5.075	/	296.128	HMDB0256794	Prodolic acid	Tetrahydrofurans	C16H19NO3	273.136	6	1.12305	0.923411	1.22156	1.12523	1.40556	1.13003	47.6436	174.186	45.9885	78.2476	132.437	57.1922	1.15481	89.2824	0.0129343	-6.27265	0.00178943	2.74729	1.73287
7630	9.676	/	299.2	HMDB0006547	Stearidonic acid	Long-chain polyunsaturated fatty acids (PUFAs)	C18H28O2	276.209	6	174.917	157.75	179.676	170.169	147.515	169.94	5.93596	5.85385	6.82179	13.2	6.00075	4.06444	166.661	6.97946	23.8788	4.57766	1.95912e-07	6.70794	1.52108
7770	4.254	302.042	303.049	HMDB0303704	Pollenin A	Flavonols	C15H10O7	302.043	2	1667.35	1606.58	1734.49	1606.8	1533.01	1474.31	7.49485	5.34378	4.76359	2.44799	0.842912	1.16261	1603.76	3.67595	436.283	8.76912	2.16443e-07	6.66466	2.12666
7975	3.174	/	309.117	HMDB0252093	3'-C-Ethynylcytidine	Pyrimidine nucleosides	C11H13N3O5	267.086	6	105.329	167.56	151.02	140.891	135.544	141.529	0.21705	0.252846	0.194835	0.281816	0.753582	0.252496	140.312	0.325437	431.15	8.75204	3.19122e-08	7.49604	2.107
8330	1.99	/	319.099	CSID10291642	2'-Deoxy-5-formylcytidine	Pyrimidine nucleosides	C10H13N3O5	255.086	8	49.9883	57.7851	69.9949	59.5986	57.8534	66.9103	0.42855	4.55549	0.537322	0.736677	0.516547	0.526285	60.3551	1.21681	49.601	5.6323	2.15299e-06	5.66696	1.74431
8775	4.767	/	330.263	HMDB0010221	9,10-DiHODE	Dihydroxy fatty acids	C18H32O4	312.23	2	1.75508	1.49799	1.68507	1.50394	1.5571	1.7977	61.9065	46.1246	92.3224	34.7667	39.1737	32.7668	1.63281	51.1768	0.0319054	-4.97006	0.000692744	3.15943	1.55351
8786	6.708	330.073	331.08	HMDB0030475	Aflatoxin G2	Aflatoxins	C17H14O7	330.074	2	988.467	506.842	438.957	449.005	619.58	469.627	4.81359	3.24506	3.57412	3.65653	2.935	3.90118	578.746	3.68758	156.945	7.29411	0.000297598	3.52637	1.90098
8863	4.25	332.052	333.06	HMDB0006555	dIMP	Purine deoxyribonucleotides	C10H13N4O7P	332.052	1	137.117	118.659	127.195	132.984	125.217	118.735	0.485194	0.561996	0.422811	0.470965	0.480046	0.473229	126.651	0.482373	262.558	8.03649	2.38139e-07	6.62317	2.00632
9084	4.679	/	339.141	HMDB0005862	2-Methylguanosine	Purine ribonucleosides	C11H15N5O5	297.107	1	0.873234	0.823246	0.777995	0.815031	0.749569	0.869046	38.1924	27.0139	34.5838	43.8953	63.9221	53.7078	0.81802	43.5525	0.0187824	-5.73448	0.000162425	3.78935	1.68194
9094	10.138	/	339.192	HMDB0005832	6b-Hydroxymethandienone	Androgens and derivatives	C20H28O3	316.204	3	2310.87	1753.59	2016.1	1795.85	1800.62	2030.53	1.08641	1.28391	1.27754	1.02851	1.09261	1.10013	1951.26	1.14485	1704.38	10.735	2.65549e-06	5.57586	2.31792
9225	5.172	342.094	343.102	HMDB0302440	1-O-Caffeoyl-beta-glucose	Hydroxycinnamic acid glycosides	C15H18O9	342.095	2	81.8783	98.5652	98.0721	104.255	84.6533	86.3078	0.401559	0.416156	0.380008	0.429369	0.434212	0.398787	92.2886	0.410015	225.086	7.81433	1.85847e-06	5.73084	1.9775
9395	5.313	/	348.216	HMDB0014750	Bisoprolol	Beta blockers	C18H31NO4	325.225	5	117.191	74.4466	88.7069	74.3085	78.1233	85.201	2.70193	1.99444	1.48372	1.01786	4.52353	3.27552	86.3296	2.4995	34.5388	5.11014	2.27333e-05	4.64334	1.60704
9595	8.725	352.261	353.268	HMDB0011570	MG(18:3/0:0/0:0)	Monoacylglycerols	C21H36O4	352.261	2	261.07	269.338	286.098	291.888	252.461	303.094	1.16039	11.3776	1.40301	3.70351	4.22201	4.65091	277.325	4.41958	62.7492	5.97153	2.79667e-07	6.55336	1.76173
9664	4.893	/	356.148	HMDB0041697	6'-Hydroxyenterolactone	Lignans	C18H18O5	314.115	3	89.1619	222.843	212.6	119.678	131.166	134.297	1.15686	1.77941	1.67611	1.64846	1.71808	1.40381	151.624	1.56379	96.9596	6.59931	0.000270135	3.56842	1.8044
9706	7.707	/	357.203	HMDB0002752	Prostaglandin A2	Prostaglandins	C20H30O4	334.214	2	219.599	98.986	124.339	152.01	128.886	131.394	0.762045	0.68398	0.728735	0.76166	0.751111	0.782547	142.536	0.745013	191.32	7.57984	0.00012127	3.91625	1.94037
9964	10.522	/	365.268	HMDB0242141	Eicosanedioic acid	Long-chain dicarboxylic acids	C20H38O4	342.277	4	561.934	447.702	432.684	510.354	403.501	541.741	3.43654	2.8336	11.0632	7.80011	8.37539	6.96792	482.986	6.74612	71.5946	6.16178	5.82063e-06	5.23503	1.7644
10151	4.631	/	373.091	HMDB0029289	3-Feruloyl-1,5-quinolactone	Lactones	C17H18O8	350.1	4	381.985	292.164	268.256	291.749	235.057	241.475	1.35336	1.04401	1.52715	1.58909	1.40266	1.5205	285.114	1.40613	202.766	7.66367	2.14726e-05	4.66812	1.95658
10195	4.457	/	374.216	HMDB0035025	8-Hydroxygeraniol 8-O-glucoside	Terpenoid glycosides	C16H28O7	332.184	2	62.7637	25.6643	26.2191	29.3295	48.5357	26.7924	0.82162	0.807558	0.914019	0.864587	0.737	1.07709	36.5508	0.870312	41.9973	5.39223	0.000564769	3.24813	1.62157
10520	4.446	/	386.253	HMDB0005099	Thromboxane B3	Thromboxanes	C20H32O6	368.22	2	2.45797	2.52216	2.31042	2.35388	2.33519	2.33523	85.4671	236.82	467.302	215.712	343.407	268.126	2.38581	269.472	0.00885364	-6.81951	0.00082258	3.08482	1.81457
10525	3.606	386.084	387.091	HMDB0302546	2-trans-O-Feruloylglucaric acid	Glucuronic acid derivatives	C16H18O11	386.085	2	213.043	328.717	310.512	249.618	276.985	293.394	0.242976	0.326824	0.272732	0.301888	0.29343	0.291307	278.711	0.288193	967.1	9.91752	9.37894e-06	5.02785	2.22698
10676	2.156	/	393.136	HMDB0032197	Cellulose, microcrystalline	Polysaccharides	C14H26O11	370.148	2	32.083	45.4022	48.1187	40.4362	37.8035	46.9267	0.255439	0.427849	0.410246	0.400154	0.385169	0.390512	41.7951	0.378228	110.502	6.78793	8.89758e-06	5.05073	1.84223
10870	6.209	/	423.234	HMDB0260485	MG(5-iso PGF2VI/0:0/0:0)	Monoacylglycerols	C21H36O7	400.246	2	264.519	181.963	193.713	233.206	195.966	185.562	0.821873	1.72358	1.54193	3.1321	0.835087	2.51584	209.155	1.76174	118.721	6.89143	1.09124e-05	4.96208	1.86861
10973	2.923	/	406.134	HMDB0001542	N-Acetyllactosamine	Disaccharides	C14H25NO11	383.143	4	58.2317	39.1801	22.0212	30.5911	35.097	27.2663	0.439777	0.582733	0.308265	0.532205	0.648767	0.444822	35.3979	0.492762	71.8358	6.16663	0.000285547	3.54432	1.74596
11043	3.844	/	409.091	CSID389045	Glucosyloxyanthraquinone	Anthraquinones	C20H18O8	386.1	4	1.62789	0.97723	0.979569	1.3553	1.10576	2.17368	62.2519	42.6529	39.3484	64.0676	34.765	65.9449	1.36991	51.5051	0.0265974	-5.23257	0.00010289	3.98763	1.61184
11211	2.971	/	415.12	HMDB0034249	Caryoptosidic acid	Iridoid glycosides	C16H24O11	392.132	2	46.2979	24.9085	25.1988	23.3406	24.142	21.556	0.392529	0.502216	0.252926	0.394548	0.579066	0.397031	27.574	0.419719	65.6962	6.03774	0.000224092	3.64957	1.73182
11421	9.848	/	423.325	HMDB0060131	3beta-Hydroxy-5-cholestenal	Steroids	C27H44O2	400.334	4	0.838065	2.19291	4.68024	2.02837	2.24151	1.37687	79.3944	95.6292	92.6703	87.6438	76.4238	58.6978	2.22633	81.7432	0.0272356	-5.19836	1.33382e-05	4.8749	1.62304
11713	4.559	434.12	435.128	HMDB0037480	Eriodictin	Flavanones	C21H22O10	434.121	2	186.974	183.357	190.791	188.076	208.894	172.196	0.430919	0.978901	0.423351	0.504077	0.485161	0.482193	188.381	0.550767	342.035	8.418	1.6535e-10	9.7816	2.05878
11828	10.46	/	439.32	HMDB0002197	7a,12a-Dihydroxy-cholestene-3-one	Steroids	C27H44O3	416.329	4	1.20503	6.66645	3.21746	4.9675	1.87309	5.13918	595.173	569.227	752.702	771.402	804.216	778.726	3.84479	711.908	0.00540068	-7.53264	7.78616e-06	5.10868	1.95667
12021	3.259	/	448.196	HMDB0060856	O-Desmethyltramadol glucuronide	O-glucuronides	C21H31NO8	425.205	3	0.903221	0.622813	1.36955	0.747238	0.643572	2.21888	63.6958	127.398	42.2197	82.9328	82.3243	77.829	1.08421	79.4	0.0136551	-6.19442	2.1226e-05	4.67313	1.75811
12121	3.177	452.131	453.138	HMDB0037949	Catechin 7-glucoside	Flavan-3-ol glycosides	C21H24O11	452.132	2	0.426331	0.437632	0.487446	0.425191	0.448217	0.458328	9.13878	43.9484	12.2262	15.5513	15.0048	14.0289	0.447191	18.3164	0.0244148	-5.3561	0.00328453	2.48353	1.59129
12144	12.521	452.328	453.335	HMDB0035888	Tyromycic acid	Dihydroxybenzoic acids	C30H44O3	452.329	2	1.68536	1.09594	0.820633	0.823144	0.645882	0.80399	32.5913	44.6051	64.6034	58.2488	53.0826	54.8713	0.979159	51.3338	0.0190744	-5.71222	4.21703e-05	4.37499	1.69031
12170	2.966	/	454.206	HMDB0252347	Fluocinolone	Glucocorticoids	C21H26F2O6	412.17	6	0.818371	0.675323	0.704713	0.726186	0.638205	0.780439	16.566	18.6635	12.4614	38.7599	27.7849	27.9513	0.723873	23.6978	0.030546	-5.03287	0.000492818	3.30731	1.56158
12236	4.747	456.164	479.153	HMDB0041398	Persicogenin 3'-glucoside	Flavanone glycosides	C23H26O11	478.148	3	106.431	122.558	136.414	122.938	128.552	112.962	0.573889	0.398238	0.383831	0.525625	0.406101	0.409207	121.643	0.449482	270.629	8.08017	1.16224e-06	5.9347	2.01262
12248	4.868	/	457.24	HMDB0007856	LysoPA(18:2/0:0)	Lysophosphatidic acids	C21H39O7P	434.243	16	203.893	169.57	161.012	189.125	182.425	162.709	0.758089	2.56342	4.73559	1.67115	3.8574	2.40097	178.122	2.66444	66.8517	6.06289	1.42103e-06	5.8474	1.75475
12624	8.79	/	475.268	HMDB0297002	DG(20:4-2OH/0:0/2:0)	Diacylglycerols	C25H40O7	452.277	3	0.77371	1.07505	1.16489	0.77801	0.744066	0.900661	361.176	420.167	470.909	448.491	385.2	291.062	0.906064	396.167	0.00228707	-8.77228	1.31073e-05	4.88249	2.09475
12678	4.241	478.074	479.081	HMDB0029212	Quercetin 3-O-glucuronide	Flavonoids	C21H18O13	478.075	2	346.529	338.782	358.051	382.756	353.85	366.439	1.18243	0.458159	0.344044	0.379649	0.391351	0.377349	357.735	0.522163	685.101	9.42017	6.67454e-08	7.17558	2.18648
12691	4.285	478.147	479.154	HMDB0037482	Persiconin	Flavone glycosides	C23H26O11	478.148	2	147.855	154.09	151.588	145.166	151.4	120.596	0.351195	0.455011	0.314229	0.350016	0.338004	0.617049	145.116	0.404251	358.974	8.48774	1.02952e-06	5.98737	2.06442
12904	6.644	488.202	489.209	HMDB0302537	Limonoate a-ring-lactone	Limonoids	C26H32O9	488.205	6	1.80302	3.56565	3.34472	6.43358	2.90775	3.45278	233.349	95.4336	72.6207	111.319	79.6613	100.512	3.58458	115.483	0.03104	-5.00973	0.00118173	2.92748	1.56135
12950	7.165	/	491.263	HMDB0296907	DG(2:0/PGD2/0:0)	Diacylglycerols	C25H40O8	468.272	3	2.18004	2.27871	2.48651	1.50037	2.75168	2.26074	55.5823	111.754	94.3234	68.2517	67.2743	56.1623	2.24301	75.558	0.0296859	-5.07408	0.000151118	3.82068	1.58389
13637	4.095	/	528.316	HMDB0296912	DG(6 keto-PGF1alpha/2:0/0:0)	Diacylglycerols	C25H42O9	486.283	2	40.0565	12.0481	20.4016	15.2718	30.4751	16.7234	0.426021	0.562044	0.590791	0.643994	0.553366	0.559661	22.4961	0.555979	40.4621	5.3385	0.000863787	3.06359	1.6052
13734	10.093	533.347	534.355	HMDB0011522	LysoPE(22:2/0:0)	Lysophosphatidylethanolamines	C27H52NO7P	533.348	1	1.58046	1.60274	1.77363	1.76844	1.34392	1.64317	3.72016	200.977	149.14	66.4038	164.563	121.559	1.61873	117.727	0.0137498	-6.18444	0.00201997	2.69465	1.5683
13890	3.657	/	544.238	HMDB0035039	Phaseolus epsilon	Peptides	C25H34O12	526.205	2	225.634	211.166	113.369	175.933	141.391	150.288	0.583976	0.793024	0.705509	0.77689	0.739712	0.725379	169.63	0.720748	235.353	7.87868	7.03941e-05	4.15246	1.97982
14039	9.685	/	553.424	HMDB0004590	19-Nor-5-androstenediol	Norsteroids	C18H28O2	276.209	2	430.739	406.566	397.193	305.428	385.841	300.795	1.22107	1.77617	1.20785	2.00906	2.02838	6.43861	371.094	2.44686	151.661	7.24471	8.57822e-06	5.0666	1.92674
14056	7.259	/	555.148	HMDB0041209	Sesaminol glucoside	Lignans	C26H28O12	532.158	2	109.302	65.4268	72.0779	83.2431	60.2469	61.133	2.03729	2.5853	2.64207	2.2913	2.36818	2.41251	75.2383	2.38944	31.4878	4.97672	7.32393e-05	4.13526	1.57061
14085	3.488	556.176	557.183	CSID391585	7-Dehydrologanin tetraacetate	Iridoids	C25H32O14	556.179	7	0.663795	0.799142	0.7932	0.766208	0.797149	0.791735	33.3708	135.71	43.1054	46.1583	23.9515	48.8745	0.768538	55.195	0.013924	-6.16628	0.00373794	2.42737	1.70902
14329	2.79	/	575.157	HMDB0301967	Cucumerin A	Flavone C-glycosides	C29H28O11	552.163	8	28.1133	19.6052	12.9724	16.4033	38.0835	14.0411	0.140508	0.228088	0.183568	0.218294	0.221284	0.196229	21.5365	0.197995	108.773	6.76517	0.000684602	3.16456	1.81973
14381	3.823	578.141	579.148	HMDB0013690	Procyanidin	Procyanidins	C30H26O12	578.142	2	1.0063	0.942111	0.952267	0.89198	0.894797	1.01122	200.289	116.156	94.6756	157.206	87.0804	175.546	0.949779	138.492	0.00685799	-7.188	0.000208282	3.68135	1.88382
14520	13.088	/	591.258	HMDB0033828	Desglucocheirotoxol	Cardenolides	C29H44O10	552.293	3	1.42227	1.31785	1.43466	1.08426	1.82119	1.77845	0.0173439	0.045354	0.0298481	0.0228913	0.0228869	0.0259799	1.47645	0.027384	53.9163	5.75265	2.38796e-05	4.62197	1.69699
14530	3.869	/	592.201	HMDB0040728	Neolicuroside	Lignans	C26H30O13	550.169	2	234.98	213.96	195.465	178.4	160.578	198.673	0.767993	0.633303	0.418255	0.611086	0.546624	0.593184	197.01	0.595074	331.067	8.37098	5.70262e-06	5.24393	2.04813
14581	2.724	/	596.232	HMDB0041413	Marmesin rutinoside	Coumarin glycosides	C26H34O13	554.2	2	0.324999	0.327927	0.310781	0.316695	0.327637	0.345649	17.0442	73.7277	13.8074	30.2458	67.1843	38.9795	0.325615	40.1648	0.00810696	-6.94662	0.00220047	2.65748	1.81168
14843	4.027	622.115	623.122	HMDB0301685	Apigenin 7-O-diglucuronide	Flavonoids	C27H26O17	622.117	3	196.208	168.131	187.022	196.272	204.257	198.019	0.272302	0.41943	0.326201	0.411661	0.368506	0.351705	191.652	0.358301	534.89	9.0631	3.85899e-07	6.41353	2.13107
14864	12.017	/	623.284	HMDB0002577	Cholic acid glucuronide	Bile acids and derivatives	C30H48O11	584.32	2	7.39355	7.48282	7.05122	7.81209	8.13083	10.2684	0.271843	0.293964	0.284894	0.297495	0.288886	0.274737	8.02315	0.285303	28.1215	4.8136	9.0207e-06	5.04476	1.54967
14883	4.557	624.203	625.211	HMDB0253112	Hesperidin methylchalcone	Flavonoids	C29H36O15	624.205	3	278.32	275.444	291.261	283.517	286.981	271.574	0.403588	0.916815	0.396501	0.472107	0.454391	0.45161	281.183	0.515835	545.102	9.09038	1.04121e-08	7.98246	2.13952
15302	4.627	/	692.288	HMDB0304700	Linalool (8-hydroxydihydro-)	Monoterpenoids	C32H42O14	650.257	4	90.0132	168.807	126.577	110.381	115.006	114.022	1.47658	1.13906	0.802271	1.73377	1.53036	1.65893	120.801	1.39016	86.897	6.44124	4.01285e-05	4.39655	1.79494
15363	4.052	/	708.247	HMDB0039337	Tetramethylquercetin 3-rutinoside	Flavonoids	C31H38O16	666.216	4	1998.15	2318.09	2337.6	2622.39	2111.22	2209.6	0.519296	0.765164	0.720143	0.784995	0.674523	0.682197	2266.18	0.691053	3279.31	11.6792	1.56712e-06	5.8049	2.41862
15423	3.01	/	730.268	HMDB0041149	Glucoliquiritin apioside	Flavonoids	C32H40O18	712.221	18	0.345283	0.299284	0.259958	0.288407	0.293226	0.341645	3.4003	22.9945	12.7828	26.8617	32.4846	25.3903	0.304634	20.6524	0.0147505	-6.08309	0.00112012	2.95073	1.67304
15516	4.045	/	759.294	HMDB0253113	Hetastarch	Polysaccharides	C29H52O21	736.3	6	285.404	188.64	255.296	295.755	194.171	234.109	1.60405	0.347767	0.270467	0.341325	0.305543	0.310059	242.229	0.529869	457.149	8.83652	2.09064e-05	4.67972	2.1346
15591	4.557	/	788.294	HMDB0040342	Leonoside A	Organooxygen compounds	C35H46O19	770.263	5	398.33	248.525	360.932	301.968	373.518	324.906	0.337708	0.767158	0.331778	0.395042	0.357574	0.377891	334.697	0.427858	782.26	9.6115	1.24607e-05	4.90446	2.19735

## Sheet: ESI- & Class
Tables 1S: Signifies a comprehensive chemical profiled metabolites and other details from L. javanica and A. calamus (ESI -).
No	RT [min]	Molecular Weight	m/z	HMDB_ID	Compound_name	Class	Formula	Monoisotopic_Mass	Delta(ppm)	Lippia_javanica_001	Lippia_javanica_002	Lippia_javanica_003	Lippia_javanica_004	Lippia_javanica_005	Lippia_javanica_006	Acorus_calamus_001	Acorus_calamus_002	Acorus_calamus_003	Acorus_calamus_004	Acorus_calamus_005	Acorus_calamus_006	AVE(Group a)	AVE(Group b)	FC(Group a/Group b)	Log2(FC)	T-Test	Log10(p value)	VIP
577	1.305	178.083	177.076	HMDB0033789	2-O-Methyl-fucose	Hexoses	C7H14O5	178.084	5	161.014	142.445	149.96	121.598	107.493	130.223	0.273721	1.48992	0.562693	1.38798	0.555489	0.8415	135.456	0.851884	159.007	7.31295	6.71e-06	5.17328	1.54176
693	3.487	190.026	189.019	HMDB0250209	Chromocarb	Chromones	C10H6O4	190.027	4	81.1564	99.8046	114.93	102.376	93.9555	109.971	0.241239	0.270968	0.380666	0.381357	0.196344	0.35066	100.366	0.303539	330.651	8.36917	3.29148e-06	5.48261	1.63735
778	1.221	194.078	193.07	HMDB0245958	3-O-Methyl-glucopyranose	Organooxygen compounds	C7H14O6	194.079	7	683.6	642.837	685.362	575.196	529.079	631.987	1.1866	5.91316	1.525	1.74279	1.38789	2.63274	624.677	2.39803	260.496	8.02512	1.59419e-06	5.79746	1.61915
927	3.452	/	205.071	CSID67496810	4,4-Dihydroxycyclohexanecarboxylic acid	Aminocarboxylic acids	C7H12O4	160.074	4	1.10319	2.93097	5.87611	1.252	2.26638	0.844367	294.137	162.746	190.295	436.507	459.764	460.748	2.37884	334.033	0.00712157	-7.13359	0.000388957	3.4101	1.5151
955	8.416	208.146	207.138	HMDB0303805	3-Oxo-alpha-ionol	Sesquiterpenoids	C13H20O2	208.146	3	0.442028	0.596334	0.643124	0.729445	0.393294	0.368007	62.5969	115.636	123.921	107.35	132.169	133.7	0.528705	112.562	0.004697	-7.73404	4.44667e-05	4.35197	1.57013
957	8.864	208.182	207.175	CSID24841995	9,11-Tetradecadienal	Unsaturated aldehydes	C14H24O	208.183	3	1.52084	0.555155	0.481847	0.664849	0.195031	0.609227	2094.65	1586.74	2059.82	1793.96	1937.41	1817.84	0.671158	1881.73	0.00035667	-11.4531	1.6895e-06	5.77224	1.92907
1087	3.417	/	220.101	HMDB0246716	5-(2-Aminopropyl)benzofuran	Benzofurans	C11H13NO	175.1	14	89.1226	31.5157	33.2695	43.0861	46.9064	52.2538	0.192169	0.208909	0.794053	0.193571	0.178527	0.209781	49.359	0.296168	166.659	7.38075	0.000448249	3.34848	1.54122
1187	8.62	228.172	227.165	CSID67899	12-Oxotridecanoic acid	Long-chain fatty acids	C13H24O3	228.173	2	0.962448	1.61074	5.50406	1.58369	1.07016	1.13575	778.588	259.762	400.797	338.601	361.94	305.343	1.97781	407.505	0.00485345	-7.68677	0.000602292	3.22019	1.57722
1246	2.953	233.983	232.976	HMDB0240382	Protocatechuic acid 4-O-sulfate	Phenylsulfates	C7H6O7S	233.983	1	0.966457	0.859784	0.744089	0.886031	0.960249	0.952255	344.971	785.346	71.7783	444.057	171.768	352.116	0.894811	361.673	0.00247409	-8.65889	0.00245058	2.61073	1.61425
1309	3.066	238.087	237.08	HMDB0253575	Isopropyl-beta-thiogalactopyranoside	Thioglycosides	C9H18O5S	238.087	1	1158.56	1130.77	1247.7	918.199	1088.39	1262.08	0.459221	1.03803	11.4987	2.29371	1.01368	2.89255	1134.28	3.19932	354.538	8.4698	2.40741e-06	5.61845	1.69832
1465	3.162	247.999	246.992	HMDB0304904	Dihydroxyphenylacetic acid sulfate	1-hydroxy-2-unsubstituted benzenoids	C8H8O7S	247.999	1	1.03557	1.34778	1.21596	1.38709	1.32821	1.20562	410.666	132.258	131.807	184.793	202.471	273.109	1.25337	222.517	0.00563269	-7.47196	0.000678724	3.16831	1.52833
1663	5.26	/	255.16	HMDB0040232	Octahydro-2,5,5,8a-tetramethyl-7H-1-benzopyran-7-one	Benzopyrans	C13H22O2	210.162	1	0.485232	0.473807	0.534681	0.849518	0.523078	0.560729	97.6257	125.906	147.576	97.933	114.321	100.535	0.571174	113.983	0.00501105	-7.64067	1.41714e-05	4.84859	1.56308
1701	3.786	259.999	258.992	HMDB0041706	Caffeic acid 3-O-sulfate	Hydroxycinnamic acids	C9H8O7S	259.999	0	1.13923	1.24962	1.18523	1.21555	1.22821	1.28205	931.708	856.891	224.257	2553.34	866.686	1214.17	1.21665	1107.84	0.00109822	-9.83062	0.002663	2.57463	1.73188
1773	3.484	/	265.035	CSID4495604	Umbelliferone-4-acetic acid	Coumarins and derivatives	C11H8O5	220.037	0	92.1104	121.577	145.854	113.592	105.774	128.93	0.363768	0.611316	0.499181	0.310145	1.31814	0.433781	117.973	0.589389	200.162	7.64502	9.57312e-06	5.01895	1.57359
1786	2.972	266.127	265.119	HMDB0033598	N5-(4-Methoxybenzyl)glutamine	Alpha amino acids	C13H18N2O4	266.127	0	347.135	222.857	313.963	532.821	241.692	287.882	2.72178	0.428651	0.379231	0.965906	0.988069	3.20772	324.392	1.44856	223.941	7.80698	0.000197889	3.70358	1.60286
1824	2.684	/	267.051	HMDB0301727	p-Coumaroyl glycolic acid	Coumaric acid esters	C11H10O5	222.053	0	113.891	145.805	182.481	179.072	152.638	187.07	0.520911	0.308522	0.416065	0.880391	2.56705	1.92213	160.159	1.10251	145.268	7.18257	1.4737e-05	4.83159	1.5411
1920	2.183	272.053	271.046	HMDB0029496	Fukiic acid	Phenylpropanoic acids	C11H12O8	272.053	0	1.30925	0.45107	0.388984	0.354666	2.31892	3.05661	764.895	337.898	2164.56	1400.82	1147.61	1362.34	1.31325	1196.35	0.00109771	-9.83129	0.000923812	3.03442	1.78274
1939	5.627	272.199	271.191	HMDB0035918	7(14)-Bisabolene-2,3,10,11-tetrol	Sesquiterpenoids	C15H28O4	272.199	0	0.256242	0.288154	0.244209	0.264452	0.247341	0.258077	152.782	251.985	151.172	130.684	104.014	103.236	0.259746	148.979	0.00174351	-9.16379	0.000252018	3.59857	1.70319
1960	6.131	/	273.134	HMDB0000933	Traumatic acid	Unsaturated dicarboxylic acids	C12H20O4	228.136	0	3.91265	4.56373	0.711322	0.998097	4.06343	5.19115	498.987	476.412	434.543	342.421	299.316	379.448	3.24006	405.188	0.00799645	-6.96642	2.12184e-05	4.67329	1.50824
2122	8.157	284.068	283.061	HMDB0029522	5,7-Dihydroxy-3-methoxyflavone	Flavones	C16H12O5	284.068	0	1327.12	934.14	1009.33	1082.09	946.097	959.355	2.15775	1.27379	3.68289	13.1285	1.77744	5.57303	1043.02	4.59889	226.798	7.82527	6.44745e-06	5.19061	1.6127
2225	7.13	288.23	287.223	HMDB0072845	MG(13:0/0:0/0:0)	Monoacylglycerols	C16H32O4	288.23	0	3285.6	2176.63	2470.04	2257.9	2176.31	2230.01	1.00896	1.96794	0.748283	1.67437	1.21807	1.82713	2432.75	1.40746	1728.47	10.7553	1.49269e-05	4.82603	1.8585
2271	2.815	292.116	291.109	HMDB0041269	Pantoyllactone glucoside	Organooxygen compounds	C12H20O8	292.116	0	583.796	480.095	534.698	453.257	460.972	641.571	1.45347	3.458	2.22485	1.70442	2.45197	1.89067	525.731	2.19723	239.27	7.9025	6.5133e-06	5.1862	1.59185
2338	4.149	296.053	295.046	HMDB0029318	Caffeoylmalic acid	Hydroxycinnamic acids	C13H12O8	296.053	1	176.693	143.046	165.341	133.63	138.937	85.9972	0.488086	0.796114	0.410925	0.631312	1.33614	1.56874	140.607	0.871886	161.268	7.33332	3.71704e-05	4.4298	1.53767
2388	8.845	/	297.113	CSID67155299	2-Phenyl-2-vinyl-3-chromanol	Chromanols	C17H16O2	252.115	1	0.22658	0.233716	0.250426	0.233481	0.266612	0.28149	48.9396	38.8192	106.774	62.8394	54.4904	97.2588	0.248718	68.1869	0.00364759	-8.09884	0.000359461	3.44435	1.59764
2440	6.743	300.063	299.056	HMDB0302564	3-O-Methylkaempferol	Flavonols	C16H12O6	300.063	1	9980.54	7218.18	7223.99	8208.21	7489.02	7727.85	2.3482	4.14401	6.305	4.64334	4.98688	4.59422	7974.63	4.50361	1770.72	10.7901	4.73057e-06	5.32509	1.85949
2700	7.551	/	313.072	HMDB0011679	DHAP(6:0)	O-acylglycerone-phosphates	C9H17O7P	268.071	7	3060.16	2213.17	2308.98	2658.4	2180.66	2355.12	1.13767	0.990173	0.403818	1.27028	1.16682	1.49936	2462.75	1.07802	2284.51	11.1577	5.49481e-06	5.26005	1.89483
2709	7.944	314.116	313.108	HMDB0041700	6-Hydroxyenterolactone	Lignans	C18H18O5	314.115	1	0.178787	0.196898	0.19119	0.182746	0.182597	0.184075	99.2853	116.905	158.714	203.36	138.912	146.465	0.186049	143.94	0.00129254	-9.59557	5.66303e-05	4.24695	1.74771
2834	8.509	/	317.176	HMDB0000151	Estradiol	Estrogens and derivatives	C18H24O2	272.178	0	316.126	348.571	357.605	276.197	318.267	324.825	1.38805	1.67245	1.85423	1.74052	2.10571	0.658916	323.598	1.56998	206.116	7.68732	1.06219e-06	5.9738	1.57199
2883	8.764	/	321.168	HMDB0038938	Panaquinquecol 2	Phenolic glycosides	C17H24O3	276.173	8	0.292951	0.296347	0.298818	0.267583	0.247841	0.315175	73.6662	99.5669	107.371	79.9324	79.1703	87.2406	0.286452	87.8246	0.00326164	-8.26019	7.55275e-06	5.12189	1.62412
2915	2.937	/	323.135	HMDB0244698	N-alpha-Benzoyl-arginine	Arginine derivatives	C13H18N4O3	278.138	4	536.645	514.306	565.35	514.621	556.407	620.19	3.57876	3.15641	2.33608	3.69188	4.05309	3.26798	551.253	3.34737	164.683	7.36354	4.98864e-07	6.30202	1.53579
3024	4.701	329.127	328.119	HMDB0032805	N-trans-Feruloyloctopamine	Hydroxycinnamic acid amides	C18H19NO5	329.126	1	0.721376	0.898835	0.863373	0.641066	0.785104	0.815094	148.336	119.521	404.126	351.984	639.422	446.763	0.787475	351.692	0.0022391	-8.80286	0.00117412	2.93029	1.64916
3203	3.385	340.079	339.072	HMDB0030820	Aesculin	Coumarin glycosides	C15H16O9	340.079	0	124.135	153.752	145.472	151.563	156.403	156.707	0.852865	0.573339	0.814093	1.20638	1.24562	2.4102	148.005	1.18375	125.031	6.96614	8.49369e-07	6.0709	1.502
3380	4.135	/	351.13	HMDB0012156	3-Isopropylmalic acid	Alpha amino acids	C7H12O5	176.068	0	47.5856	52.3058	62.2626	56.8681	54.8541	46.3564	0.196194	0.231763	0.156992	0.220788	0.202955	0.215514	53.3721	0.204034	261.584	8.03113	2.54056e-06	5.59507	1.60263
3456	5.659	/	356.208	HMDB0013325	2-trans,4-cis-Decadienoylcarnitine	Carnitine esters	C17H29NO4	311.21	0	0.230557	0.28435	0.229687	0.275919	0.233895	0.235013	15.0322	22.5795	44.1048	47.2236	60.6069	69.5995	0.248237	43.1911	0.00574741	-7.44287	0.000752879	3.12327	1.51604
3644	4.742	/	371.098	HMDB0033581	Melilotoside	Coumarin glycosides	C15H18O8	326.1	0	119.894	201.061	210.92	158.718	231.843	178.08	0.675217	0.941995	0.273939	1.00275	0.316302	1.48288	183.419	0.78218	234.498	7.87343	3.41598e-05	4.46648	1.59908
3672	8.351	372.23	371.223	HMDB0030044	Neriantogenin	Cardenolides	C23H32O4	372.23	0	0.248136	0.235731	0.241248	0.221002	0.230212	0.224358	49.3239	19.0382	87.3285	89.0755	87.7495	93.8593	0.233448	71.0625	0.00328511	-8.24984	0.000440315	3.35624	1.59906
3684	2.869	374.121	373.114	HMDB0034942	Geniposidic acid	Iridoid glycosides	C16H22O10	374.121	1	3408.38	3770.79	3355.33	3843.78	3812.13	3611.68	4.28061	5.71083	2.78281	4.47409	2.45116	3.49192	3633.68	3.86524	940.093	9.87666	2.29038e-07	6.64009	1.78152
3841	10.514	382.272	381.265	HMDB0249645	Carboprost methyl	Prostaglandins	C22H38O5	382.272	0	277.377	215.036	206.229	251.64	197.087	250.273	0.765088	1.58015	1.37749	1.25639	0.894268	1.65103	232.94	1.25407	185.748	7.5372	5.25463e-06	5.27946	1.55429
3886	2.922	388.1	387.093	CSID8228	Pamoic acid	Dicarboxylic acids	C23H16O6	388.095	16	2050.37	1090.09	996.945	929.903	1181.06	900.347	1.20722	1.18224	0.75815	2.78538	1.24025	1.01557	1191.45	1.3648	872.985	9.76981	0.000239236	3.62117	1.76964
3887	4.037	/	387.093	HMDB0240371	3-Hydroxyphenylpropionic acid glucuronide	O-glucuronides	C15H18O9	342.095	1	193.523	300.915	334.656	240.255	315.406	313.792	1.17433	0.871072	0.399884	0.804805	0.961084	0.4279	283.091	0.773179	366.139	8.51625	2.06473e-05	4.68514	1.65474
3888	3.543	/	387.094	HMDB0303040	Caffeic acid 3-glucoside	Hydroxycinnamic acid glycosides	C15H18O9	342.095	1	97.4511	132.742	163.934	125.306	152.161	150.813	0.29781	0.514991	0.232604	0.660669	0.769363	0.330816	137.068	0.467709	293.062	8.19506	1.41402e-05	4.84955	1.62528
3894	5.14	/	387.12	HMDB0060068	Glucose-1,3-mannose oligosaccharide	Oligosaccharides	C12H22O11	342.116	14	53.6048	66.8397	58.1179	58.0304	60.3552	59.1572	0.266684	0.251412	0.231853	0.223088	0.224881	0.239135	59.3509	0.239509	247.802	7.95305	5.14034e-07	6.28901	1.59467
3901	3.925	388.173	387.166	HMDB0040706	7-Epi-12-hydroxyjasmonic acid glucoside	Fatty acyl glycosides	C18H28O9	388.173	1	8891.47	6908.41	8374.83	8818.16	7505.1	7971.93	2.60205	1.78517	4.55347	1.66087	3.11567	2.89815	8078.32	2.76923	2917.17	11.5104	1.40757e-06	5.85153	1.9225
3915	3.55	390.116	389.108	HMDB0303576	Oleoside	Prenol lipids	C16H22O11	390.116	1	6097.41	6690.41	6809.64	6524.55	6305.82	6884.87	0.866505	5.68544	2.6784	0.621641	3.92607	3.32384	6552.12	2.85031	2298.73	11.1666	9.78139e-08	7.0096	1.91183
3917	0.861	390.116	389.109	HMDB0035608	Monotropein	Iridoid glycosides	C16H22O11	390.116	0	3098.79	1540.34	1147.93	1480.79	2077.86	1099.88	2.79089	3.77162	3.3509	4.11406	3.94249	3.6354	1740.93	3.60089	483.473	8.91729	0.000465234	3.33233	1.67723
3918	4.772	/	389.109	HMDB0029647	Domesticoside	Flavonoid glycosides	C15H20O9	344.111	0	47.9574	224.415	86.6349	63.5138	96.731	81.8966	0.221606	0.289435	0.191954	0.283507	0.265136	0.26429	100.191	0.252655	396.555	8.63138	0.00186414	2.72952	1.63919
3941	2.935	392.132	391.125	HMDB0034249	Caryoptosidic acid	Iridoid glycosides	C16H24O11	392.132	0	777.624	432.899	449.244	440.12	448.879	344.472	0.830716	2.14576	2.35372	1.53822	1.23267	1.39632	482.206	1.5829	304.635	8.25094	0.000132407	3.87809	1.62288
3943	1.71	392.132	391.125	HMDB0258270	Shanzhiside	Iridoid glycosides	C16H24O11	392.132	1	188.987	167.113	176.569	176.852	169.677	164.947	0.68199	1.18793	0.308009	0.576139	0.419359	0.80538	174.024	0.663134	262.427	8.03577	1.32255e-07	6.87859	1.61272
3956	9.883	/	391.26	HMDB0033372	Stearoyllactic acid	O-acyl fatty acids	C21H40O4	356.293	5	134.311	109.766	104.059	185.251	75.3902	86.298	0.777065	0.535878	0.164192	0.61193	1.14225	1.96333	115.846	0.865774	133.806	7.064	0.000193721	3.71282	1.51625
3960	9.473	/	392.281	HMDB0004080	Anandamide	Cannabinoids	C22H37NO2	347.282	0	110.389	89.1687	99.5137	103.419	88.6227	104.332	0.318159	0.264604	0.286039	0.255901	0.254163	0.252396	99.2408	0.271877	365.021	8.51184	1.03262e-06	5.98606	1.64964
3976	9.046	394.272	393.265	HMDB0255727	Norcholic acid	Bile acids and derivatives	C23H38O5	394.272	0	0.252633	0.275531	0.296381	0.269351	0.282326	0.280271	24.542	87.9021	64.373	97.6084	108.891	102.869	0.276082	81.0309	0.00340712	-8.19723	0.000321255	3.49315	1.59797
4054	2.791	/	401.109	HMDB0302219	1-O-Feruloyl-beta-glucose	Hydroxycinnamic acid glycosides	C16H20O9	356.111	0	344.905	529.173	550.169	439.929	416.262	508.851	0.65185	0.516052	0.49425	0.745219	0.689806	0.890756	464.881	0.664656	699.432	9.45004	1.21804e-05	4.91434	1.73827
4076	3.924	/	403.124	HMDB0258643	Sweroside	Iridoid glycosides	C16H22O9	358.126	1	899.993	1386.57	1781.33	1697.12	1940.14	1610.73	1.69789	1.66778	1.02073	0.396954	1.07276	2.03103	1552.65	1.31452	1181.15	10.206	4.58252e-05	4.3389	1.81235
4086	3.219	/	403.161	HMDB0259927	Xemilofiban	Benzamides	C18H22N4O4	358.164	3	120.616	99.4383	115.225	109.508	102.429	104.15	0.352088	0.395039	0.246121	0.327989	0.299517	0.324213	108.561	0.324161	334.899	8.38758	5.71098e-07	6.24329	1.63877
4089	3.75	404.204	403.197	HMDB0039947	Pisumionoside	Flavanone glycosides	C19H32O9	404.205	0	54.9502	67.1756	75.9203	56.4904	65.8251	75.707	0.428236	0.281629	0.30292	0.565192	0.692219	0.549563	66.0114	0.46996	140.462	7.13403	5.49838e-06	5.25977	1.51353
4106	3.642	/	405.104	HMDB0000496	3-Methoxy-4-hydroxyphenylglycol glucuronide	Phenolic glycosides	C15H20O10	360.106	0	793.181	1572.99	1647.47	1300.97	1585.92	1555.54	0.174714	2.46816	0.177227	0.745454	0.500385	0.206595	1409.34	0.712089	1979.17	10.9507	4.06598e-05	4.39084	1.91759
4133	2.464	/	409.044	HMDB0001554	Xanthylic acid	Purine ribonucleotides	C10H13N4O9P	364.042	10	785.071	663.941	727.461	665.393	560.291	659.957	3.72296	2.6862	1.14792	2.29952	2.92974	1.80295	677.019	2.43155	278.431	8.12118	2.5192e-06	5.59874	1.61732
4177	3.534	/	413.167	HMDB0041255	2-Butanol O-[b-Apiofuranosyl-(1->6)-b-glucopyranoside]	Oligosaccharides	C15H28O10	368.168	0	122.332	58.4141	52.2584	81.7829	58.8706	60.4998	0.420748	0.785082	0.189475	0.359607	0.273688	0.422342	72.3597	0.40849	177.139	7.46874	0.00024901	3.60378	1.54659
4199	4.958	416.205	415.197	HMDB0036340	Ethyl 7-epi-12-hydroxyjasmonate glucoside	Fatty acyl glycosides	C20H32O9	416.205	0	940.104	496.462	561.971	672.865	746.336	712.858	6.6613	2.49867	2.8581	2.79716	3.37473	5.39065	688.433	3.9301	175.169	7.45261	3.80862e-05	4.41923	1.54658
4210	3.675	/	417.104	HMDB0041723	Dihydroferulic acid 4-O-glucuronide	O-glucuronides	C16H20O10	372.106	0	761.414	976.921	1212.31	752.344	944.563	996.918	0.222509	0.331082	0.19856	0.257721	30.1362	2.0669	940.745	5.53549	169.948	7.40895	1.59453e-05	4.79737	1.75019
4235	4.129	420.126	419.118	HMDB0060918	Flurbiprofen glucuronide	O-glucuronides	C21H21FO8	420.122	9	8207.97	13589.7	15331.1	10226.7	12683.6	8329.67	0.744999	1.71059	0.432392	0.421843	0.422306	0.419784	11394.8	0.691985	16466.8	14.0073	6.21963e-05	4.20624	2.12836
4238	3.453	420.127	419.12	CSID391591	Secogalioside	Prenol lipids	C17H24O12	420.127	1	689.158	1205.82	1479.53	1204.02	1174.44	1403.04	0.449891	0.630458	0.582963	0.484787	0.52375	0.452068	1192.67	0.520653	2290.71	11.1616	9.03621e-07	6.04401	1.88567
4257	2.854	422.052	421.045	HMDB0041173	1-O-Caffeoyl-(b-glucose 6-O-sulfate)	Sulfated glycosides	C15H18O12S	422.052	0	0.421464	0.451821	0.434564	0.475094	0.469306	0.484669	86.9432	79.6372	47.5387	55.7159	66.1268	114.069	0.456153	75.0051	0.00608162	-7.36133	0.000151012	3.82099	1.52505
4264	3.034	/	421.136	HMDB0247433	8-Epiloganic acid	Iridoid glycosides	C16H24O10	376.137	1	56.7609	47.8331	36.2265	41.1047	55.4952	32.8478	0.181933	0.215412	0.185939	0.188055	0.189136	0.181077	45.0447	0.190259	236.755	7.88725	3.53328e-05	4.45182	1.58422
4354	4.533	/	431.119	HMDB0302379	1-O-Sinapoyl-beta-glucose	Hydroxycinnamic acid glycosides	C17H22O10	386.121	0	44.0194	54.7389	139.199	57.9632	71.0466	63.6934	0.389111	0.720754	0.309703	0.892381	0.381588	0.419984	71.7768	0.51892	138.319	7.11186	0.000686952	3.16307	1.50103
4375	2.934	433.173	432.166	CSID26231492	Tirandamycin B	Macrolides	C22H27NO8	433.174	0	0.232837	0.218401	0.220462	0.243479	0.217025	0.192244	109.869	168.899	49.7233	87.5053	176.933	106.112	0.220741	116.507	0.00189467	-9.04384	0.000409154	3.38811	1.68479
4379	3.365	/	433.099	CSID31982	S-Adenosyl-methionine	S-adenosylmethionine and derivatives	C15H22N6O5S	398.137	19	270.42	443.842	547.1	412.676	513.117	481.785	0.481337	0.833543	0.537692	0.617133	0.578191	0.623916	444.823	0.611969	726.872	9.50556	3.43358e-05	4.46425	1.7409
4381	3.344	/	433.135	HMDB0304482	Secologanin	Iridoid glycosides	C17H24O10	388.137	1	489.167	972.001	983.863	766.118	947.236	903.43	4.80682	5.0479	3.24144	0.591256	2.25427	4.00035	843.636	3.32367	253.826	7.9877	3.83686e-05	4.41602	1.60772
4384	3.95	/	433.135	CSID96987	Geniposide	Iridoid glycosides	C17H24O10	388.137	0	85.5635	137.385	117.108	166.381	175.081	159.795	0.860868	1.95412	0.270675	1.03649	0.695406	0.844355	140.219	0.943652	148.592	7.21521	5.13575e-05	4.2894	1.52859
4405	3.58	/	435.114	HMDB0033258	Isoyatein	Lignans	C22H24O7	400.152	18	1755.76	3053.92	3309.33	2481.37	3136.81	3207.91	0.282132	0.405184	0.258605	0.330579	0.288827	0.318951	2824.18	0.314046	8992.89	13.1346	2.96326e-05	4.52823	2.04758
4409	4.029	/	435.151	HMDB0037260	Todatriol glucoside	Triterpenoid glycosides	C17H26O10	390.153	0	306.691	521.749	596.242	579.023	518.808	486.371	0.223189	0.286791	0.315053	0.460862	0.956317	0.256773	501.481	0.416498	1204.04	10.2337	2.72052e-05	4.56535	1.8184
4411	3.814	/	435.151	HMDB0247827	Loganoside	Iridoid glycosides	C17H26O10	390.153	0	202.752	377.618	348.803	331.382	456.1	365.789	1.09193	3.56085	3.90822	1.15086	0.956317	1.80216	347.074	2.07839	166.992	7.38363	1.15095e-06	5.93894	1.5458
4447	0.803	/	439.086	HMDB0041713	cis-Resveratrol 4'-O-glucuronide	Stilbene glycosides	C20H20O9	404.111	13	3.973	2.38914	4.63395	14.6751	5.44055	2.10654	2297.29	1021.74	1546.88	1610.43	1048	1729.24	5.53639	1542.26	0.00358978	-8.12189	0.00012651	3.89788	1.62638
4449	3.785	440.108	439.101	HMDB0240703	Isolariciresinol sulfate	Sulfated lignans	C20H24O9S	440.114	13	21.6469	46.1098	44.351	37.0489	52.3638	48.3491	0.206737	0.169565	0.116155	0.19773	0.14391	0.186935	41.6449	0.170172	244.722	7.935	7.09377e-05	4.14912	1.58757
4521	6.206	/	445.244	HMDB0260485	MG(5-iso PGF2VI/0:0/0:0)	Monoacylglycerols	C21H36O7	400.246	0	629.933	1108.93	1123.69	1004.92	925.121	1006.3	7.24323	3.31321	2.91029	9.21546	2.54073	9.35957	966.483	5.76375	167.683	7.38959	1.86612e-05	4.72906	1.54781
4541	3.072	448.122	447.114	HMDB0059970	4-Hydroxy-5-(3',4',5'-trihydroxyphenyl)-valeric acid-O-methyl-O-glucuronide	Phenolic glycosides	C18H24O13	448.122	0	82.6741	67.3079	64.4951	73.6837	44.1106	42.5073	0.157037	0.19969	0.444224	0.165295	0.671859	0.430207	62.4631	0.344719	181.2	7.50144	6.42357e-05	4.19222	1.55541
4593	3.755	452.132	451.125	HMDB0037949	Catechin 7-glucoside	Flavan-3-ol glycosides	C21H24O11	452.132	0	0.388877	0.480651	0.46208	0.405469	0.478834	0.499824	407.991	262.985	319.679	242.587	120.675	372.594	0.452623	287.752	0.00157296	-9.3123	0.000227201	3.64359	1.71318
4600	3.676	/	451.146	CSID391576	10-Hydroxyloganin	Iridoid glycosides	C17H26O11	406.148	0	25.8208	40.0514	59.9836	32.9481	42.2997	38.7691	0.141521	0.1392	0.133316	0.164044	0.146194	0.15409	39.9788	0.146394	273.09	8.09323	9.65641e-05	4.01518	1.60273
4601	3.373	/	451.146	CSID390865	Ipolamiide	Iridoid glycosides	C17H26O11	406.148	0	33.887	81.5938	75.3925	76.0019	75.5959	68.389	0.229023	0.406779	0.190833	0.204906	0.218036	0.29682	68.4767	0.257733	265.689	8.05359	6.11133e-05	4.21386	1.60102
4647	2.286	/	457.096	HMDB0256643	Plicatic acid	Lignans	C20H22O10	422.121	13	227.898	208.548	187.306	219.789	257.818	205.622	0.487998	0.349065	0.46431	0.481382	0.439432	0.441846	217.83	0.444005	490.603	8.93841	2.39067e-06	5.62148	1.69029
4660	3.733	/	457.193	HMDB0041512	Isopentyl gentiobioside	Oligosaccharides	C17H32O11	412.194	0	2.76416	1.0326	1.04334	1.94084	0.476942	0.424044	188.555	239.976	199.701	199.744	141.153	207.861	1.28032	196.165	0.00652675	-7.25942	8.54396e-08	7.06834	1.54163
4751	3.594	/	463.109	HMDB0060829	Lacosamide-glucuronide	O-glucuronides	C18H24N2O10	428.143	7	130.174	189.235	185.548	144.058	173.823	193.04	1.183	1.39796	0.235767	0.669266	0.655153	0.251321	169.313	0.732079	231.277	7.85348	8.63687e-06	5.06364	1.60354
4767	5.735	/	463.27	HMDB0260506	MG(22:5-O(16,17)/0:0/0:0)	Monoacylglycerols	C25H38O5	418.272	0	0.227788	0.234499	0.226081	0.202695	0.192845	0.212953	106.987	136.826	164.686	115.864	106.355	106.814	0.216143	122.922	0.00175838	-9.15154	2.03067e-05	4.69236	1.70883
4783	3.934	/	467.14	CSID391577	10-Hydroxymorroniside	Iridoid glycosides	C17H26O12	422.142	1	39.7518	138.982	136.546	157.598	145.001	130.272	0.187501	0.189267	0.128422	0.172076	0.17175	0.175849	124.692	0.170811	729.997	9.51175	0.000189422	3.72257	1.72928
4839	3.102	/	475.109	HMDB0243652	(3-Nitrobenzoyl)alanine	Nitro compounds	C10H10N2O5	238.059	3	66.7369	46.438	39.1533	52.1737	34.9402	32.4991	0.157406	0.182947	0.13646	0.167757	0.145791	0.145981	45.3235	0.156057	290.429	8.18204	9.0521e-05	4.04325	1.61224
4840	3.33	/	475.109	CSID391422	N-Ethylmaleimide-S-glutathione	Organosulfur compounds	C16H22N4O8S	430.116	11	75.7894	53.2463	47.4844	71.3573	48.7909	50.3259	0.343757	0.485771	0.342424	0.40344	0.365908	0.363605	57.8324	0.384151	150.546	7.23406	3.1899e-05	4.49622	1.51815
4841	6.373	/	475.124	HMDB0033987	Ononin	Isoflavonoids	C22H22O9	430.126	0	0.259792	0.257089	0.248867	0.2397	0.283515	0.262158	267.319	511.314	50.4382	1166.3	248.297	378.541	0.25852	437.035	0.000591532	-10.7233	0.00555049	2.25567	1.78706
4921	11.553	484.319	483.311	CSID390516	Propapyriogenin A2	Triterpenoids	C30H44O5	484.319	0	1.13536	0.783405	0.415991	0.147638	0.433159	0.795096	127.669	136.855	191.718	128.998	93.6343	119.849	0.618442	133.121	0.00464573	-7.74988	1.29264e-06	5.88852	1.58549
4940	4.134	/	486.162	HMDB0032803	Mandelonitrile rutinoside	Cyanogenic glycosides	C20H27NO10	441.163	0	149.876	374.075	245.86	184.446	237.947	307.285	0.370875	0.29881	0.202408	0.284659	0.261668	0.28327	249.915	0.283615	881.176	9.78329	0.000157406	3.80298	1.76307
4943	2.468	/	487.076	HMDB0059983	4-phenylbutanic acid-O-sulphate	Benzene and substituted derivatives	C10H12O5S	244.041	4	786.616	824.248	664.555	771.764	1133.1	679.789	0.333266	0.241067	0.193329	0.261204	0.272945	0.238683	810.013	0.256749	3154.88	11.6234	2.86636e-05	4.54267	1.92714
4944	3.55	/	487.076	CSID391032	cinchonain Ia	Lignans	C24H20O9	452.111	10	35.4426	40.0189	38.4652	46.2841	47.0199	45.7981	0.158193	0.205094	0.130899	0.158378	0.146197	0.161445	42.1715	0.160034	263.516	8.04174	2.8374e-06	5.54708	1.60388
4953	3.306	488.153	487.146	HMDB0041394	Khelmarin D	Coumarins and derivatives	C28H24O8	488.147	12	2340.34	2376.94	2454.04	2126.41	2232.54	2309.16	8.11024	1.29067	0.809673	3.4976	2.65154	2.60263	2306.57	3.16039	729.837	9.51143	1.24592e-07	6.90451	1.76982
5003	8.351	/	489.322	HMDB0011560	MG(0:0/24:6/0:0)	Monoacylglycerols	C28H44O4	444.324	0	0.263612	0.250433	0.256295	0.234786	0.24457	0.238351	40.8073	24.4987	27.2999	30.0075	39.0603	41.436	0.248008	33.8516	0.00732632	-7.0927	3.52517e-05	4.45282	1.50153
5006	4.686	492.09	491.083	HMDB0240536	Isorhamnetin 3-glucuronide	Flavonoids	C22H20O13	492.09	0	1002.65	1117.9	1029.29	1246.15	1207.92	1143.74	12.9087	6.91997	4.60598	1.77063	1.33935	0.980171	1124.61	4.75413	236.554	7.88603	9.02492e-07	6.04456	1.62776
5089	4.191	/	500.177	HMDB0040825	Tryptophol [xylosyl-(1->6)-glucoside]	Indoles	C21H29NO10	455.179	0	59.0596	109.417	80.3435	75.0507	69.6115	93.2037	0.232433	0.257614	0.152401	0.235727	0.211657	0.239245	81.1144	0.221513	366.183	8.51642	3.48851e-05	4.45736	1.64828
5151	5.076	506.106	505.099	HMDB0037366	Quercetin 3-(6''-acetylglucoside)	Flavonoid glycosides	C23H22O13	506.106	0	1515.49	1469.36	1439.93	1574.36	1622.54	1740.42	7.69984	3.24976	2.51292	0.46882	0.264702	0.23779	1560.35	2.40564	648.623	9.34124	4.62216e-07	6.33515	1.79968
5214	2.88	/	511.109	HMDB0037568	6-beta-Glucopyranosyl-4',5-dihydroxy-3',7-dimethoxyflavone	Flavonoids	C23H24O11	476.132	15	0.359783	0.380283	0.365758	0.399871	0.394999	0.40793	2244.85	1168.69	843.215	1891.47	1901.96	1287.32	0.384771	1556.25	0.000247242	-11.9818	0.000194167	3.71182	1.94896
5268	2.695	/	517.069	HMDB0041639	Epigallocatechin 3-glucuronide	Flavan-3-ol glycosides	C21H22O13	482.106	12	48.9367	123.173	101.392	76.156	72.0751	87.2079	0.331072	0.322335	0.164831	0.346384	0.355888	0.229242	84.8234	0.291625	290.864	8.1842	0.000117513	3.92991	1.61371
5315	4.886	520.252	519.245	HMDB0029771	7,8-Dihydrovomifoliol 9-[apiosyl-(1->6)-glucoside]	Terpenoid glycosides	C24H40O12	520.252	0	309.308	224.832	221.628	253.277	225.942	244.019	0.289914	1.37057	1.45335	0.946434	1.02711	1.03314	246.501	1.02009	241.647	7.91676	5.18224e-06	5.28548	1.59759
5393	8.899	526.351	525.343	HMDB0297151	DG(8:0/5-iso PGF2VI/0:0)	Diacylglycerols	C29H50O8	526.351	0	0.25094	0.223445	0.221673	0.229055	0.24045	0.235703	68.3524	124.177	94.0192	46.3315	41.0597	27.1414	0.233544	66.8469	0.00349372	-8.16102	0.00112725	2.94798	1.59016
5394	3.622	/	526.156	CSID391640	Demethylisoalangiside	Iridoid glycosides	C24H29NO10	491.179	15	71.3262	18.8091	50.8259	52.4232	57.3381	59.9218	0.165427	0.170827	0.129752	0.172055	0.151099	0.162514	51.774	0.158612	326.419	8.35058	1.33469e-05	4.87462	1.61991
5403	8.862	/	527.242	HMDB0114755	LysoPA(22:6/0:0)	Lysophosphatidic acids	C25H39O7P	482.243	0	0.163977	0.16269	0.182641	0.168971	0.161684	0.161651	48.4343	41.1445	35.6476	37.3884	35.1233	35.4059	0.166936	38.8573	0.00429612	-7.86275	5.08703e-06	5.29354	1.58419
5459	2.88	534.098	533.091	HMDB0301681	Luteolin 7-malonylglucoside	Flavonoid glycosides	C24H22O14	534.101	5	0.699579	0.73944	0.711198	0.777527	0.768055	0.793198	248.838	240.556	171.267	252.38	255.798	197.918	0.748166	227.793	0.00328441	-8.25015	8.37184e-06	5.07718	1.62194
5670	3.653	/	549.219	HMDB0028796	Glutaminylglutamic acid	Peptides	C10H17N3O6	275.112	5	102.507	44.5494	89.3027	72.8498	67.2706	77.8231	0.476505	1.43132	0.592654	0.328658	0.352363	0.157691	75.7172	0.556532	136.052	7.08801	6.79935e-05	4.16753	1.52177
5689	11.628	/	549.343	HMDB0034518	Theasapogenol E	Triterpenoids	C30H48O6	504.345	0	0.121403	0.0382466	0.115423	0.0746542	0.0503195	0.12757	353.839	110.537	185.331	224.029	177.937	210.309	0.0879362	210.33	0.000418086	-11.2239	0.000289929	3.53771	1.89395
5738	6.244	/	553.302	HMDB0035699	Corosin	Triterpenoids	C30H46O7	518.324	15	0.288419	0.263512	0.28926	0.247166	0.36098	0.219379	100.973	150.801	214.191	134.62	109.805	159.527	0.278119	144.986	0.00191825	-9.026	8.90871e-05	4.05019	1.69497
5741	4.918	554.345	553.338	HMDB0039051	Notoginsenoside R10	Ginsenosides	C30H50O9	554.345	0	0.404206	0.367392	0.437757	0.443938	0.367707	0.477116	180.566	71.6921	70.1345	82.6929	92.0213	84.6907	0.416353	96.9662	0.00429379	-7.86353	0.000464528	3.33299	1.57445
5742	7.363	/	553.338	HMDB0250439	Contignasterol	Steroids	C29H48O7	508.34	0	0.702538	0.50268	0.838909	0.461891	0.46502	0.676457	165.395	483.21	248.089	203.181	125.999	123.783	0.607916	224.943	0.00270253	-8.53147	0.00156798	2.80466	1.63177
5756	5.624	/	555.353	HMDB0242422	Deoxycholyllysine	Bile acids and derivatives	C30H52N2O5	520.388	7	0.195021	0.221558	0.187769	0.203334	0.190154	0.198432	54.7338	70.9822	56.2364	34.063	26.1335	30.8816	0.199378	45.5051	0.00438144	-7.83438	0.00031431	3.50264	1.56966
5792	3.79	/	561.183	HMDB0039813	Cyclocalopin D	Triterpenoids	C23H32O13	516.184	0	194.035	178.097	171.502	164.767	173.129	184.176	0.303912	0.477333	0.190713	0.273788	0.259539	0.373048	177.618	0.313056	567.368	9.14814	2.30527e-07	6.63728	1.71475
5849	3.23	566.257	565.25	HMDB0266514	PA(6 keto-PGF1alpha/2:0)	Phosphatidic acids	C25H43O12P	566.249	14	26.6176	34.2364	44.2505	34.885	34.4022	37.3851	0.117104	0.120143	0.0911021	0.108952	0.111543	0.119667	35.2961	0.111418	316.789	8.30738	1.02363e-05	4.98986	1.62851
5933	3.416	578.143	577.135	HMDB0302571	Kaempferol 3-O-alpha-(3-trans-p-coumaroyl-rhamnopyranoside)	Flavonoids	C30H26O12	578.142	0	0.284577	0.329438	0.301646	0.29668	0.311932	0.326647	262.469	135.035	92.4384	156.318	99.0835	186.862	0.308487	155.368	0.00198553	-8.97626	0.000370058	3.43173	1.68175
5952	3.469	/	579.193	HMDB0257507	Satratoxin G	Mycotoxins	C29H36O10	544.231	12	0.393069	0.460325	0.516123	0.435729	0.434097	0.576411	36.813	160.013	49.8167	93.6319	58.7889	68.9113	0.469292	77.9959	0.00601689	-7.37677	0.00132652	2.87729	1.51163
5964	3.889	/	579.266	HMDB0037527	3-Hydroxy-beta-ionol 3-[glucosyl-(1->6)-glucoside]	Terpenoid glycosides	C25H42O12	534.268	0	43.9594	35.8817	38.8086	43.9639	38.4693	46.5057	0.118488	0.0992261	0.0880095	0.10717	0.0912104	0.104205	41.2648	0.101385	407.01	8.66892	1.65656e-06	5.78079	1.66503
5977	3.444	/	581.209	HMDB0041048	Physagulin B	Steroids	C30H39ClO7	546.238	2	0.332378	0.298438	0.340469	0.289345	0.334804	0.268832	86.0045	46.195	49.8167	93.6319	49.148	33.8654	0.310711	59.7769	0.00519784	-7.58787	0.000360327	3.4433	1.54429
6043	3.324	/	591.22	HMDB0266553	PA(2:0/22:6-2OH(7S, 17S))	Phosphatidic acids	C27H41O10P	556.244	11	68.1152	118.725	124.016	110.424	129.298	115.37	0.368523	0.520769	0.367094	0.432506	0.39227	0.389802	110.992	0.411827	269.51	8.07419	2.33584e-05	4.63156	1.60376
6071	3.155	/	595.152	CSID10128200	Betanin	Betalains	C24H26N2O13	550.143	18	29.4766	91.9153	98.6107	66.1776	86.3496	71.1403	0.127925	0.143737	0.11651	0.141964	0.130877	0.135021	73.945	0.132672	557.35	9.12244	0.000182466	3.73882	1.69568
6072	3.694	596.174	595.167	HMDB0005811	Eriocitrin	Flavanones	C27H32O15	596.174	0	192.374	167.556	216.888	174.567	169.496	206.686	0.16094	0.159257	0.453978	0.407603	0.233965	0.17249	187.928	0.264706	709.95	9.47157	2.39753e-06	5.62024	1.74796
6089	6.928	598.408	597.401	HMDB0294481	DG(10:0/TXB2/0:0)	Diacylglycerols	C33H58O9	598.408	0	0.46049	0.41956	0.446506	0.403208	0.364582	0.40952	83.408	121.468	72.7294	86.2206	101.811	105.17	0.417311	95.1346	0.00438653	-7.8327	1.80949e-05	4.74244	1.57983
6184	3.868	622.19	621.183	CSID23327073	Oraposide	Iridoid glycosides	C29H34O15	622.19	0	269.689	151.454	219.64	195.794	162.169	203.157	0.36431	0.44143	0.497189	0.277836	0.260671	0.256566	200.317	0.349667	572.879	9.16209	3.00545e-05	4.52209	1.71159
6203	4.549	624.205	623.197	HMDB0034843	Acteoside	Phenylethanoid glycosides	C29H36O15	624.205	1	20161.9	20076.7	21052.7	21430.2	22254.2	22208	74.2001	29.048	22.2636	11.7709	7.16034	10.2866	21197.3	25.7883	821.974	9.68295	8.59662e-08	7.06567	1.79197
6243	4.299	/	633.183	HMDB0014911	Etoposide	Lignans	C29H32O13	588.184	1	26.4532	35.9896	42.0112	37.9042	28.5884	30.8863	0.146955	0.637133	0.135144	0.211237	0.140924	0.139488	33.6388	0.235147	143.054	7.16042	1.52196e-05	4.8176	1.53221
6252	4.104	/	637.178	HMDB0030238	ax-4''-Hydroxy-3-'-methoxymaysin	C-glycosyl flavones	C28H32O14	592.179	0	122.471	69.3441	72.2471	45.657	45.8837	37.9556	0.393743	0.418421	0.455442	0.377296	0.309572	0.366303	65.593	0.386796	169.58	7.40582	0.000669952	3.17396	1.5225
6398	4.539	/	686.194	CSID391757	Cyclothialidine	Organosulfur compounds	C26H35N5O12S	641.2	6	71.5978	78.0059	71.0046	116.28	82.9368	92.1833	0.212681	0.385805	0.199714	0.187612	0.201474	0.270829	85.3348	0.243019	351.145	8.45592	2.4101e-05	4.61796	1.64537
6402	2.924	/	688.225	CSID59316	Nemorubicin	Anthracyclines	C32H37NO13	643.227	0	0.267919	0.207957	0.209919	0.231836	0.206647	0.229077	121.684	111.939	30.3322	84.7278	181.825	85.916	0.225559	102.737	0.00219549	-8.83124	0.000731484	3.13579	1.65529
6411	3.304	/	691.236	HMDB0257444	Sagittatosdie B	Flavonoid glycosides	C32H38O14	646.226	17	53.7164	57.0919	53.9927	49.6278	54.6016	51.4253	0.320354	0.369124	0.319111	0.375973	0.340997	0.330033	53.4093	0.342599	155.895	7.28443	1.17048e-07	6.93164	1.52637
6436	3.155	/	699.254	HMDB0254953	Murnac-tripeptide	Peptides	C26H44N6O14	664.292	9	73.9711	83.1621	96.8088	64.5213	76.9303	84.4503	0.148682	0.167059	0.135414	0.164999	0.152113	0.156929	79.974	0.1542	518.639	9.01859	5.43219e-06	5.26502	1.69727
6509	4.628	/	727.152	HMDB0038626	Xanthotoxol glucoside	Furocoumarins	C17H16O9	364.079	1	28.8081	23.7354	23.6737	23.3456	24.6606	31.1346	0.193991	0.20026	0.165783	0.191568	0.18555	0.195746	25.893	0.188816	137.133	7.09943	4.17332e-06	5.37952	1.50584
6510	3.067	/	727.194	HMDB0304302	Curcumin diglucoside	Diarylheptanoids	C33H40O16	692.232	10	25.5583	32.2349	40.6306	33.5336	32.5562	32.6644	0.128802	0.163786	0.110283	0.128883	0.131423	0.120966	32.863	0.130691	251.457	7.97417	3.61796e-08	7.44154	1.59617
6521	6.541	/	729.407	HMDB0262883	PA(PGJ2/13:0)	Phosphatidic acids	C36H61O10P	684.4	12	82.4558	29.3681	23.8721	25.6869	21.839	34.207	0.241768	0.187194	0.19408	0.221462	0.237565	0.268761	36.2381	0.225138	160.96	7.33055	0.00193405	2.71353	1.50776
6553	3.745	/	743.226	CSID10128242	4'-Cinnamoylmussatioside	Terpenoid glycosides	C34H44O16	708.263	8	82.9507	229.67	170.495	120.079	144.217	181.637	0.483905	0.433915	0.328536	0.481751	0.340032	0.475053	154.841	0.423865	365.308	8.51297	0.000166225	3.7793	1.64205
6555	8.859	/	743.438	HMDB0263178	PA(15:0/20:4-OH(15S))	Phosphatidic acids	C38H67O9P	698.452	17	0.12486	0.124142	0.110039	0.128934	0.123374	0.121337	115.496	47.5701	78.8644	72.8511	79.9266	77.9113	0.122114	78.7698	0.00155027	-9.33327	3.06081e-06	5.51416	1.72215
6560	8.773	746.461	745.454	HMDB0263296	PA(16:0/PGF2alpha)	Phosphatidic acids	C39H71O11P	746.473	17	0.24058	0.243369	0.245398	0.219747	0.202875	0.258831	63.8243	39.8738	111.585	62.2017	53.438	55.1144	0.235133	64.3395	0.00365457	-8.09608	2.86613e-05	4.5427	1.60028
6572	4.271	756.248	755.24	HMDB0252461	Forsythoside B	Organooxygen compounds	C34H44O19	756.248	0	1774.16	1733.51	1823.59	1775.72	1941.58	1401.68	0.190157	0.19484	0.128276	0.163742	0.202507	0.157881	1741.71	0.172901	10073.5	13.2983	3.36428e-09	8.47311	2.06286
6658	9.853	808.534	807.527	HMDB0271726	PG(i-18:0/18:1-2OH(9,10))	Phosphatidylglycerols	C42H81O12P	808.547	15	50.5856	44.5349	50.5299	38.086	46.2709	50.331	0.180278	0.163815	0.151004	0.150799	0.159301	0.216049	46.7231	0.170208	274.506	8.10069	2.07125e-06	5.68377	1.60945
6698	14.499	/	831.495	HMDB0010583	PG(16:0/22:5)	Phosphatidylglycerols	C44H77O10P	796.525	0	32.6277	23.6264	35.2978	25.0938	21.4093	17.8402	0.0958063	0.145192	0.116284	0.136337	0.137742	0.0239581	25.9826	0.10922	237.892	7.89417	6.39944e-05	4.19386	1.59388
6718	3.667	/	849.267	CSID4445095	Jionoside B1	Iridoid glycosides	C37H50O20	814.29	10	53.0301	71.1959	75.5207	51.4507	70.9135	58.5324	0.146929	0.144519	0.129943	0.170312	0.151781	0.159978	63.4405	0.150577	421.317	8.71876	1.08052e-05	4.96637	1.66816
6757	5.026	/	891.163	HMDB0240480	Apigenin 7-glucuronide	Flavonoids	C21H18O11	446.085	0	879.576	971.946	859.202	863.828	927.199	912.061	0.331665	0.488693	0.339604	0.392804	0.301442	0.316109	902.302	0.361719	2494.48	11.2845	1.10247e-07	6.95763	1.90106
6767	4.743	/	903.257	HMDB0037052	Betanidin 5-[E-feruloyl-(->5)-apiosyl-(1->2)-glucoside]	Indolecarboxylic acids	C39H42N2O20	858.233	28	703.097	886.491	740.566	722.552	712.528	730.834	0.156952	0.170467	0.185081	0.187308	0.186855	0.221843	749.345	0.184751	4055.97	11.9858	1.17592e-06	5.92962	1.95771
