# Supplementary material for: Identifying Key Metabolites in South African Medicinal Plants Using Dual Electrospray Ionization Metabolomics
Source: Plants (Basel). 2026 Jan 12;15(2):232. doi: 10.3390/plants15020232 (PMC12844898; doi:10.3390/plants15020232)
Supplement: Supplementary file 1 [file plants-15-00232-s001.zip › Copy of Supplimentary Material Table S2.xlsx]

## Sheet: ESI+
Table 2S: Pharmacokinetic Properties and Drug-Likeness Evaluation for Positive ionization Mode.
	7-Epi-12-hydroxyjasmonic acid	Isopropyl beta-glucoside	Pollenin A	3'-C-Ethynylcytidine	6b-Hydroxymethandienone	2-trans-O-Feruloylglucaric acid	2',3'-Didehydro-2',3'-dideoxycytidine	Quercetin 3-O-glucuronide	Persiconin	DG(20:4-2OH/0:0/2:0)	Apigenin 7-O-diglucuronide	Hesperidin methylchalcone	Tetramethylquercetin 3-rutinoside	Hetastarch	Leonoside A
Physicochemical properties
Formula	C12H18O4	C9H18O6	C15H10O7	C11H13N3O5	C20H28O3	C16H18O11	C9H11N3O3	C21H18O13	C23H26O11	C25H42O7	C27H26O17	C29H36O15	C31H38O16	C29H52O21	C35H46O19
Molecular Weight	226.27 g/mol	222.24 g/mol	302.24 g/mol	267.24 g/mol	316.43 g/mol	386.31 g/mol	209.2 g/mol	478.36 g/mol	478.45 g/mol	466.61 g/mol	622.49 g/mol	624.59 g/mol	666.62 g/mol	736.71 g/mol	770.73 g/mol
Num. Heavy atoms	16	15	22	19	23	27	15	34	34	33	44	44	47	50	54
Num. Aromatic heavy atoms	0	0	16	6	0	6	6	16	12	0	16	12	16	0	12
Fraction Csp3	0.67	1	0	0.45	0.75	0.31	0.33	0.24	0.43	0.62	0.37	0.48	0.52	1	0.57
Num. Rotatable bonds	6	3	1	2	0	10	2	4	6	21	7	10	10	15	14
Num. H-bond acceptors	4	6	7	6	3	11	4	13	11	7	17	15	16	21	19
Num. H-bond donors	2	4	5	4	2	6	2	8	5	3	9	8	6	11	10
Molar Refractivity	60.34	50.08	78.03	63.66	90.89	87.01	53.05	110.77	114.65	131.26	139.71	148.65	159.25	156.69	179.31
TPSA	74. 60 Å²	99. 38 Å²	131.36 Å²	130.83 Å²	57. 53 Å²	191.05 Å²	90.37Å²	227.58 Å²	164.37 Å²	113.29Å²	283.34 Å²	234.29 Å²	225.43 Å²	314.83 Å²	293.21 Å²
	7-Epi-12-hydroxyjasmonic acid	Isopropyl beta-glucoside	Pollenin A	3'-C-Ethynylcytidine	6b-Hydroxymethandienone	2-trans-O-Feruloylglucaric acid	2',3'-Didehydro-2',3'-dideoxycytidine	Quercetin 3-O-glucuronide	Persiconin	DG(20:4-2OH/0:0/2:0)	Apigenin 7-O-diglucuronide	Hesperidin methylchalcone	Tetramethylquercetin 3-rutinoside	Hetastarch	Leonoside A
Lipophilicity
Log Po/w (iLOGP)	1.55	1.19	1.5	0.74	2.79	1.03	1	1.13	3.19	4.93	1.13	2.62	3.77	2.21	3.38
Log Po/w (XLOGP3)	0.38	-1.85	2.17	-2.72	2.42	0.85	-1.57	0.61	0.57	3.7	-0.24	-0.33	0.42	-7.7	-1.71
Log Po/w (WLOGP)	1.39	-1.79	1.99	-2.8	3.02	-1.53	-1.05	-0.45	-0.03	3.37	-1.94	-1.07	-0.48	-7.35	-2.36
Log Po/w (MLOGP)	0.83	-1.75	-0.56	-1.78	2.85	-1.46	-0.79	-2.6	-1.48	2.26	-3.68	-2.92	-3.11	-7.42	-3.75
Log Po/w (SILICOS-IT)	1.84	-1.35	1.54	-1.63	2.75	-0.65	-0.88	-1.04	0.5	5.33	-2.66	-0.86	0.12	-6.09	-2.17
Consensus Log Po/w	1.2	-1.11	1.33	-1.64	2.76	-0.69	-0.66	-0.47	0.55	3.92	-1.48	-0.51	0.14	-5.27	-1.32
	7-Epi-12-hydroxyjasmonic acid	Isopropyl beta-glucoside	Pollenin A	3'-C-Ethynylcytidine	6b-Hydroxymethandienone	2-trans-O-Feruloylglucaric acid	2',3'-Didehydro-2',3'-dideoxycytidine	Quercetin 3-O-glucuronide	Persiconin	DG(20:4-2OH/0:0/2:0)	Apigenin 7-O-diglucuronide	Hesperidin methylchalcone	Tetramethylquercetin 3-rutinoside	Hetastarch	Leonoside A
Water Solubility
Log S (ESOL)	-1.09	0.15	-3.55	0.12	-3.33	-1.2	-0.31	-3.27	-3.03	-3.58	-3.36	-3.05	-3.83	1.43	-2.78
Solubility	1.86e+01 mg/ml ; 8.20e-02 mol/l	3.11e+02 mg/ml ; 1.40e+00 mol/l	8.46e-02 mg/ml ; 2.80e-04 mol/l	3.48e+02 mg/ml ; 1.30e+00 mol/l	1.49e-01 mg/ml ; 4.72e-04 mol/l	2.41e+01 mg/ml ; 6.25e-02 mol/l	1.02e+02 mg/ml ; 4.88e-01 mol/l	2.54e-01 mg/ml ; 5.32e-04 mol/l	4.46e-01 mg/ml ; 9.32e-04 mol/l	1.15e-01 mg/ml ; 2.61e-04 mol/l	2.75e-01 mg/ml ; 4.41e-04 mol/l	5.61e-01 mg/ml ; 8.99e-04 mol/l	9.87e-02 mg/ml ; 1.48e-04 mol/l	2.00e+04 mg/ml ; 2.71e+01 mol/l	1.27e+00 mg/ml ; 1.65e-03 mol/l
Class (ESOL)	Very soluble	Highly soluble	Soluble	Highly soluble	Soluble	Very soluble	Very Soluble	Soluble	Soluble	Soluble	Soluble	Soluble	Soluble	Highly soluble	Soluble
Log S (Ali)	-1.51	0.28	-4.56	0.52	-3.27	-2.68	0.18	-4.96	-3.59	-5.77	-5.25	-4.13	-4.72	1.83	-3.93
Solubility	6.96e+00 mg/ml ; 3.08e-02 mol/l	4.25e+02 mg/ml ; 1.91e+00 mol/l	8.29e-03 mg/ml ; 2.74e-05 mol/l	8.93e+02 mg/ml ; 3.34e+00 mol/l	1.70e-01 mg/ml ; 5.36e-04 mol/l	8.05e-01 mg/ml ; 2.08e-03 mol/l	3.17e+02 mg/ml ; 1.51e+00 mol/l	5.20e-03 mg/ml ; 1.09e-05 mol/l	1.22e-01 mg/ml ; 2.54e-04 mol/l	7.49e-04 mg/ml ; 1.70e-06 mol/l	3.48e-03 mg/ml ; 5.59e-06 mol/l	4.64e-02 mg/ml ; 7.43e-05 mol/l	1.27e-02 mg/ml ; 1.90e-05 mol/l	4.95e+04 mg/ml ; 6.72e+01 mol/l	8.97e-02 mg/ml ; 1.16e-04 mol/l
Class (Ali)	Very soluble	Highly soluble	Moderately soluble	Highly soluble	Soluble	Soluble	Highly Soluble	Moderately soluble	Soluble	Moderately soluble	Moderately soluble	Moderately soluble	Moderately soluble	Highly soluble	Soluble
Log S (SILICOS-IT)	-1.21	1.47	-3.24	0.71	-2.8	1.12	-0.13	-1.04	-2.49	-3.06	0.05	-0.5	-3.02	5	0.5
Solubility	1.39e+01 mg/ml ; 6.15e-02 mol/l	6.53e+03 mg/ml ; 2.94e+01 mol/l	1.73e-01 mg/ml ; 5.73e-04 mol/l	1.38e+03 mg/ml ; 5.16e+00 mol/l	4.97e-01 mg/ml ; 1.57e-03 mol/l	5.09e+03 mg/ml ; 1.32e+01 mol/l	5.09e+03 mg/ml ; 1.32e+01 mol/l	4.36e+01 mg/ml ; 9.12e-02 mol/l	1.54e+00 mg/ml ; 3.23e-03 mol/l	3.83e-01 mg/ml ; 8.69e-04 mol/l	6.95e+02 mg/ml ; 1.12e+00 mol/l	1.98e+02 mg/ml ; 3.17e-01 mol/l	6.37e-01 mg/ml ; 9.55e-04 mol/l	7.45e+07 mg/ml ; 1.01e+05 mol/l	2.43e+03 mg/ml ; 3.16e+00 mol/l
Class	Soluble	Soluble	Soluble	Soluble	Soluble	Soluble	Soluble	Soluble	Soluble	Soluble	Soluble	Soluble	Soluble	Soluble	Soluble
	7-Epi-12-hydroxyjasmonic acid	Isopropyl beta-glucoside	Pollenin A	3'-C-Ethynylcytidine	6b-Hydroxymethandienone	2-trans-O-Feruloylglucaric acid	2',3'-Didehydro-2',3'-dideoxycytidine	Quercetin 3-O-glucuronide	Persiconin	DG(20:4-2OH/0:0/2:0)	Apigenin 7-O-diglucuronide	Hesperidin methylchalcone	Tetramethylquercetin 3-rutinoside	Hetastarch	Leonoside A
Pharmacokinetics
GI absorption	High	High	High	Low	High	Low	High	Low	Low	High	Low	Low	Low	Low	Low
BBB permeant	No	No	No	No	Yes	No	No	No	No	No	No	No	No	No	No
P-gp substrate	No	Yes	No	No	Yes	No	No	Yes	Yes	Yes	Yes	Yes	Yes	Yes	No
CYP1A2 inhibitor	No	No	Yes	No	No	No	No	No	No	Yes	No	No	No	No	No
CYP2C19 inhibitor	No	No	No	No	No	No	No	No	No	Yes	No	No	No	No	No
CYP2C9 inhibitor	No	No	No	No	No	No	No	No	No	Yes	No	No	No	No	No
CYP2D6 inhibitor	No	No	Yes	No	No	No	No	No	No	No	No	No	No	No	No
CYP3A4 inhibitor	No	No	Yes	No	No	No	No	No	No	No	No	No	No	No	No
Log Kp (skin permeation)	-7.41 cm/s	-8.97 cm/s	-6.60 cm/s	-9.86 cm/s	-6.51 cm/s	-9.26 cm/s	-8.69	-8.78 cm/s	-8.81 cm/s	-6.36 cm/s	-10.27 cm/s	-10.34 cm/s	-10.07 cm/s	-16.26 cm/s	-12.22 cm/s
	7-Epi-12-hydroxyjasmonic acid	Isopropyl beta-glucoside	Pollenin A	3'-C-Ethynylcytidine	6b-Hydroxymethandienone	2-trans-O-Feruloylglucaric acid	2',3'-Didehydro-2',3'-dideoxycytidine	Quercetin 3-O-glucuronide	Persiconin	DG(20:4-2OH/0:0/2:0)	Apigenin 7-O-diglucuronide	Hesperidin methylchalcone	Tetramethylquercetin 3-rutinoside	Hetastarch	Leonoside A
Drug-likeness
Lipinski	Yes; 0 violation	Yes; 0 violation	Yes; 0 violation	Yes; 0 violation	Yes; 0 violation	No; 2 violations: NorO>10, NHorOH>5	Yes; 0 violation	No; 2 violations: NorO>10, NHorOH>5	Yes; 1 violation: NorO>10	Yes; 0 violation	No; 3 violations: MW>500, NorO>10, NHorOH>5	No; 3 violations: MW>500, NorO>10, NHorOH>5	No; 3 violations: MW>500, NorO>10, NHorOH>5	No; 3 violations: MW>500, NorO>10, NHorOH>5	No; 3 violations: MW>500, NorO>10, NHorOH>5
Ghose	Yes	No; 1 violation: WLOGP<-0.4	Yes	No; 1 violation: WLOGP<-0.4	Yes	No; 1 violation: WLOGP<-0.4	No; 1 violation: WLOGP<-0.4	No; 1 violation: WLOGP<-0.4	Yes	No; 1 violation: #atoms>70	No; 3 violations: MW>480, WLOGP<-0.4, MR>130	No; 4 violations: MW>480, WLOGP<-0.4, MR>130, #atoms>70	No; 4 violations: MW>480, WLOGP<-0.4, MR>130, #atoms>70	No; 4 violations: MW>480, WLOGP<-0.4, MR>130, #atoms>70	No; 4 violations: MW>480, WLOGP<-0.4, MR>130, #atoms>70
Veber	Yes	Yes	Yes	Yes	Yes	No; 1 violation: TPSA>140	Yes	No; 1 violation: TPSA>140	No; 1 violation: TPSA>140	No; 1 violation: Rotors>10	No; 1 violation: TPSA>140	No; 1 violation: TPSA>140	No; 1 violation: TPSA>140	No; 2 violations: Rotors>10, TPSA>140	No; 2 violations: Rotors>10, TPSA>140
Egan	Yes	Yes	Yes	Yes	Yes	No; 1 violation: TPSA>131.6	Yes	No; 1 violation: TPSA>131.6	No; 1 violation: TPSA>131.6	Yes	No; 1 violation: TPSA>131.6	No; 1 violation: TPSA>131.6	No; 1 violation: TPSA>131.6	No; 1 violation: TPSA>131.6	No; 1 violation: TPSA>131.6
Muegge	Yes	Yes	Yes	No; 1 violation: XLOGP3<-2	Yes	No; 3 violations: TPSA>150, H-acc>10, H-don>5	Yes	No; 3 violations: TPSA>150, H-acc>10, H-don>5	No; 2 violations: TPSA>150, H-acc>10	No; 1 violation: Rotors>15	No; 4 violations: MW>600, TPSA>150, H-acc>10, H-don>5	No; 4 violations: MW>600, TPSA>150, H-acc>10, H-don>5	No; 4 violations: MW>600, TPSA>150, H-acc>10, H-don>5	No; 5 violations: MW>600, XLOGP3<-2, TPSA>150, H-acc>10, H-don>5	No; 4 violations: MW>600, TPSA>150, H-acc>10, H-don>5
Bioavailability Score	0.85	0.55	0.55	0.55	0.55	0.11	0.55	0.11	0.55	0.55	0.11	0.17	0.17	0.17	0.17
	7-Epi-12-hydroxyjasmonic acid	Isopropyl beta-glucoside	Pollenin A	3'-C-Ethynylcytidine	6b-Hydroxymethandienone	2-trans-O-Feruloylglucaric acid	2',3'-Didehydro-2',3'-dideoxycytidine	Quercetin 3-O-glucuronide	Persiconin	DG(20:4-2OH/0:0/2:0)	Apigenin 7-O-diglucuronide	Hesperidin methylchalcone	Tetramethylquercetin 3-rutinoside	Hetastarch	Leonoside A
Medicinal Chemistry
PAINS	0 alert	0 alert	1 alert: catechol_A	0 alert	0 alert	0 alert	0 alert	1 alert: catechol_A	0 alert	0 alert	0 alert	0 alert	0 alert	0 alert	1 alert: catechol_A
Brenk	1 alert: isolated_alkene	0 alert	2 alerts: catechol, hydroquinone	1 alert: triple_bond	0 alert	1 alert: michael_acceptor_1	1 alert: isolated_alkene	1 alert: catechol	0 alert	2 alerts: more_than_2_esters, polyene	0 alert	1 alert: michael_acceptor_1	0 alert	0 alert	2 alerts: catechol, michael_acceptor_1
Leadlikeness	No; 1 violation: MW<250	No; 1 violation: MW<250	Yes	Yes	Yes	No; 2 violations: MW>350, Rotors>7	No; 1 violation: MW<250	No; 1 violation: MW>350	No; 1 violation: MW>350	No; 3 violations: MW>350, Rotors>7, XLOGP3>3.5	No; 1 violation: MW>350	No; 2 violations: MW>350, Rotors>7	No; 2 violations: MW>350, Rotors>7	No; 2 violations: MW>350, Rotors>7	No; 2 violations: MW>350, Rotors>7
Synthetic accessibility	3.5	4.51	3.2	4.15	5.14	4.21	3.49	5.26	5.36	5.44	6.26	6.48	7.03	8.06	7.38

## Sheet: ESI-
Table 2S: Pharmacokinetic Properties and Drug-Likeness Evaluation for Negative ionization Mode.
Physicochemical properties
	Theasapogenol E	3-O-Methylkaempferol	DHAP(6:0)	7-Epi-12-hydroxyjasmonic acid glucoside	Oleoside	6-beta-Glucopyranosyl-4',5-dihydroxy-3',7-dimethoxyflavone	3-Methoxy-4-hydroxyphenylglycol glucuronide	Flurbiprofen glucuronide	Secogalioside	Isoyatein	9,11-Tetradecadienal	4-phenylbutanic acid-O-sulphate	Forsythoside B	Apigenin 7-glucuronide	Betanidin 5-[E-feruloyl-(->5)-apiosyl-(1->2)-glucoside]
Formula	C30H48O6	C16H12O6	C9H17O7P	C18H28O9	C16H22O11	C23H24O11	C15H20O10	C21H21FO8	C17H24O12	C22H24O7	C13H22O	C10H12O5S	C34H44O19	C21H18O11	C39H42N2O20
Molecular weight	504.7 g/mol	300.26 g/mol	268.20 g/mol	388.41 g/mol	390.34 g/mol	476.43 g/mol	360.31 g/mol	420.39 g/mol	420.37 g/mol	400.42 g/mol	194.31 g/mol	244.26 g/mol	756.70 g/mol	446.36 g/mol	858.75 g/mol
Num. heavy atoms	36	22	17	27	27	34	25	30	29	29	14	16	53	32	61
Num. arom. heavy atoms	0	16	0	0	0	16	6	12	0	12	0	6	12	16	12
Fraction Csp3	0.9	0.06	0.78	0.78	0.62	0.35	0.53	0.33	0.82	0.41	0.62	0.3	0.56	0.24	0.41
Num. rotatable bonds	2	2	10	9	6	5	6	6	5	7	9	6	14	4	15
Num. H-bond acceptors	6	6	7	9	11	11	10	9	12	7	1	5	19	11	20
Num. H-bond donors	5	3	2	5	6	6	6	4	5	0	0	1	11	6	10
Molar Refractivity	139.73	80.48	58.93	92.73	85.3	117.57	80.05	100.77	87.42	104.64	63.86	57.65	174.88	106.72	208.52
TPSA	118.22 Å²	100.13 Å²	119.94 Å²	153.75 Å²	183.21 Å²	179.28 Å²	166.14 Å²	133.52 Å²	173.60 Å²	72.45 Å²	17.07 Å²	89.05 Å²	304.21 Å²	187.12 Å²	343.83 Å²
Lipophilicity
	Theasapogenol E	3-O-Methylkaempferol	DHAP(6:0)	7-Epi-12-hydroxyjasmonic acid glucoside	Oleoside	6-beta-Glucopyranosyl-4',5-dihydroxy-3',7-dimethoxyflavone	3-Methoxy-4-hydroxyphenylglycol glucuronide	Flurbiprofen glucuronide	Secogalioside	Isoyatein	9,11-Tetradecadienal	4-phenylbutanic acid-O-sulphate	Forsythoside B	Apigenin 7-glucuronide	Betanidin 5-[E-feruloyl-(->5)-apiosyl-(1->2)-glucoside]
Log Po/w (iLOGP)	3.01	2.11	-1.01	1.37	1.81	2.65	0.85	1.87	1.92	3.39	3.15	1.13	1.87	1.56	-7.66
Log Po/w (XLOGP3)	3.83	2.22	0.03	-1.22	-2.35	0.5	-1.34	2.13	-2.38	3.75	4.16	1.44	-1.73	1.46	-1.01
Log Po/w (WLOGP)	3.23	2.59	0.79	-0.79	-1.84	0.08	-1.98	1.45	-3.09	3.02	4.05	2.44	-2.66	0.14	-2.35
Log Po/w (MLOGP)	2.52	0.22	-0.48	-1.26	-2.14	-2.08	-2.31	0.98	-2.46	2.21	3.34	1.59	-3.93	-1.63	-5.54
Log Po/w (SILICOS-IT)	3.33	2.55	0.53	0	-2.2	0.95	-1.62	1.35	-3.23	4.34	4.28	0.68	-2.16	-0.1	-2.33
Consensus Log Po/w	3.18	1.94	-0.03	-0.38	-1.34	0.42	-1.28	1.56	-1.85	3.34	3.79	1.45	-1.72	0.29	-3.78
	Water Solubility
	Theasapogenol E	3-O-Methylkaempferol	DHAP(6:0)	7-Epi-12-hydroxyjasmonic acid glucoside	Oleoside	6-beta-Glucopyranosyl-4',5-dihydroxy-3',7-dimethoxyflavone	3-Methoxy-4-hydroxyphenylglycol glucuronide	Flurbiprofen glucuronide	Secogalioside	Isoyatein	9,11-Tetradecadienal	4-phenylbutanic acid-O-sulphate	Forsythoside B	Apigenin 7-glucuronide	Betanidin 5-[E-feruloyl-(->5)-apiosyl-(1->2)-glucoside]
Log S (ESOL)	-5.25	-3.51	-0.86	-0.89	-0.38	-3.13	-1.01	-3.69	-0.62	-4.53	-3.07	-2.14	-2.69	-3.63	-3.68
Solubility	2.84e-03 mg/ml ; 5.62e-06 mol/l	9.36e-02 mg/ml ; 3.12e-04 mol/l	3.69e+01 mg/ml ; 1.37e-01 mol/l	5.06e+01 mg/ml ; 1.30e-01 mol/l	1.61e+02 mg/ml ; 4.13e-01 mol/l	3.56e-01 mg/ml ; 7.46e-04 mol/l	3.51e+01 mg/ml ; 9.74e-02 mol/l	8.62e-02 mg/ml ; 2.05e-04 mol/l	1.02e+02 mg/ml ; 2.42e-01 mol/l	1.18e-02 mg/ml ; 2.96e-05 mol/l	1.65e-01 mg/ml ; 8.48e-04 mol/l	1.76e+00 mg/ml ; 7.19e-03 mol/l	1.56e+00 mg/ml ; 2.06e-03 mol/l	1.04e-01 mg/ml ; 2.33e-04 mol/l	1.78e-01 mg/ml ; 2.07e-04 mol/l
Class	Moderately soluble	Soluble	Very soluble	Very soluble	Very soluble	Soluble	Very soluble	Soluble	Very soluble	Moderately soluble	Soluble	Soluble	Soluble	Soluble	Soluble
Log S (Ali)	-6.01	-3.96	-2.1	-1.51	-0.96	-3.83	-1.65	-4.57	-0.73	-4.96	-4.23	-2.92	-4.14	-5	-5.72
Solubility	4.95e-04 mg/ml ; 9.81e-07 mol/l	3.31e-02 mg/ml ; 1.10e-04 mol/l	2.13e+00 mg/ml ; 7.92e-03 mol/l	1.19e+01 mg/ml ; 3.06e-02 mol/l	4.28e+01 mg/ml ; 1.10e-01 mol/l	6.97e-02 mg/ml ; 1.46e-04 mol/l	8.07e+00 mg/ml ; 2.24e-02 mol/l	1.14e-02 mg/ml ; 2.72e-05 mol/l	7.88e+01 mg/ml ; 1.87e-01 mol/l	4.35e-03 mg/ml ; 1.09e-05 mol/l	1.15e-02 mg/ml ; 5.94e-05 mol/l	2.97e-01 mg/ml ; 1.21e-03 mol/l	5.43e-02 mg/ml ; 7.17e-05 mol/l	4.51e-03 mg/ml ; 1.01e-05 mol/l	1.62e-03 mg/ml ; 1.89e-06 mol/l
Class	Poorly soluble	Soluble	Soluble	Very soluble	Very soluble	Soluble	Very soluble	Moderately soluble	Very soluble	Moderately soluble	Moderately soluble	Soluble	Moderately soluble	Moderately soluble	Moderately soluble
Log S (SILICOS-IT)	-3.67	-4.52	-0.94	0.47	2.38	-3.16	0.85	-2.85	2.81	-6.06	-3.23	-2.66	0.6	-2.22	-0.27
Solubility	1.08e-01 mg/ml ; 2.13e-04 mol/l	9.07e-03 mg/ml ; 3.02e-05 mol/l	3.05e+01 mg/ml ; 1.14e-01 mol/l	1.14e+03 mg/ml ; 2.94e+00 mol/l	9.34e+04 mg/ml ; 2.39e+02 mol/l	3.27e-01 mg/ml ; 6.87e-04 mol/l	2.56e+03 mg/ml ; 7.11e+00 mol/l	5.98e-01 mg/ml ; 1.42e-03 mol/l	2.73e+05 mg/ml ; 6.50e+02 mol/l	3.50e-04 mg/ml ; 8.73e-07 mol/l	1.14e-01 mg/ml ; 5.85e-04 mol/l	5.38e-01 mg/ml ; 2.20e-03 mol/l	3.04e+03 mg/ml ; 4.02e+00 mol/l	2.67e+00 mg/ml ; 5.98e-03 mol/l	4.59e+02 mg/ml ; 5.35e-01 mol/l
Class	Soluble	Moderately soluble	Soluble	Soluble	Soluble	Soluble	Soluble	Soluble	Soluble	Poorly soluble	Soluble	Soluble	Soluble	Soluble	Soluble
Pharmacokinetics
	Theasapogenol E	3-O-Methylkaempferol	DHAP(6:0)	7-Epi-12-hydroxyjasmonic acid glucoside	Oleoside	6-beta-Glucopyranosyl-4',5-dihydroxy-3',7-dimethoxyflavone	3-Methoxy-4-hydroxyphenylglycol glucuronide	Flurbiprofen glucuronide	Secogalioside	Isoyatein	9,11-Tetradecadienal	4-phenylbutanic acid-O-sulphate	Forsythoside B	Apigenin 7-glucuronide	Betanidin 5-[E-feruloyl-(->5)-apiosyl-(1->2)-glucoside]
GI absorption	High	High	High	Low	Low	Low	Low	High	Low	High	High	High	Low	Low	Low
BBB permeant	No	No	No	No	No	No	No	No	No	Yes	Yes	No	No	No	No
P-gp substrate	Yes	No	No	Yes	No	Yes	No	Yes	Yes	No	No	No	No	Yes	Yes
CYP1A2 inhibitor	No	Yes	No	No	No	No	No	No	No	No	Yes	No	No	No	No
CYP2C19 inhibitor	No	No	No	No	No	No	No	No	No	Yes	No	No	No	No	No
CYP2C9 inhibitor	No	No	No	No	No	No	No	No	No	Yes	No	No	No	No	No
CYP2D6 inhibitor	No	Yes	No	No	No	No	No	No	No	Yes	No	No	No	No	No
CYP3A4 inhibitor	No	Yes	No	No	No	Yes	No	No	No	Yes	No	No	No	No	No
Log Kp (skin permeation)	-6.66	-6.56 cm/s	-7.91 cm/s	-9.54 cm/s	-10.35 cm/s	-8.85	-9.45 cm/s	-7.35 cm/s	-10.55 cm/s	-6.08 cm/s	-4.53	-6.77 cm/s	-12.14 cm/s	-7.99 cm/s	-12.26 cm/s
Druglikeness
	Theasapogenol E	3-O-Methylkaempferol	DHAP(6:0)	7-Epi-12-hydroxyjasmonic acid glucoside	Oleoside	6-beta-Glucopyranosyl-4',5-dihydroxy-3',7-dimethoxyflavone	3-Methoxy-4-hydroxyphenylglycol glucuronide	Flurbiprofen glucuronide	Secogalioside	Isoyatein	9,11-Tetradecadienal	4-phenylbutanic acid-O-sulphate	Forsythoside B	Apigenin 7-glucuronide	Betanidin 5-[E-feruloyl-(->5)-apiosyl-(1->2)-glucoside]
Lipinski	Yes; 1 violation: MW>500	Yes; 0 violation	Yes; 0 violation	Yes; 0 violation	No; 2 violations: NorO>10, NHorOH>5	No; 2 violations: NorO>10, NHorOH>5	Yes; 1 violation: NHorOH>5	Yes; 0 violation	Yes; 1 violation: NorO>10	Yes; 0 violation	Yes; 0 violation	Yes; 0 violation	No; 3 violations: MW>500, NorO>10, NHorOH>5	No; 2 violations: NorO>10, NHorOH>5	No; 3 violations: MW>500, NorO>10, NHorOH>5
Ghose	No; 3 violations: MW>480, MR>130, #atoms>70	Yes	Yes	No; 1 violation: WLOGP<-0.4	No; 1 violation: WLOGP<-0.4	Yes	No; 1 violation: WLOGP<-0.4	Yes	No; 1 violation: WLOGP<-0.4	Yes	Yes	Yes	No; 4 violations: MW>480, WLOGP<-0.4, MR>130, #atoms>70	Yes	No; 4 violations: MW>480, WLOGP<-0.4, MR>130, #atoms>70
Veber	Yes	Yes	Yes	No; 1 violation: TPSA>140	No; 1 violation: TPSA>140	No; 1 violation: TPSA>140	No; 1 violation: TPSA>140	Yes	No; 1 violation: TPSA>140	Yes	Yes	Yes	No; 2 violations: Rotors>10, TPSA>140	No; 1 violation: TPSA>140	No; 2 violations: Rotors>10, TPSA>140
Egan	Yes	Yes	Yes	No; 1 violation: TPSA>131.6	No; 1 violation: TPSA>131.6	No; 1 violation: TPSA>131.6	No; 1 violation: TPSA>131.6	No; 1 violation: TPSA>131.6	No; 1 violation: TPSA>131.6	Yes	Yes	Yes	No; 1 violation: TPSA>131.6	No; 1 violation: TPSA>131.6	No; 1 violation: TPSA>131.6
Muegge	Yes	Yes	Yes	No; 1 violation: TPSA>150	No; 4 violations: XLOGP3<-2, TPSA>150, H-acc>10, H-don>5	No; 3 violations: TPSA>150, H-acc>10, H-don>5	No; 2 violations: TPSA>150, H-don>5	Yes	No; 3 violations: XLOGP3<-2, TPSA>150, H-acc>10	Yes	No; 2 violations: MW<200, Heteroatoms<2	Yes	No; 4 violations: MW>600, TPSA>150, H-acc>10, H-don>5	No; 3 violations: TPSA>150, H-acc>10, H-don>5	No; 4 violations: MW>600, TPSA>150, H-acc>10, H-don>5
Bioavailability Score	0.55	0.55	0.56	0.11	0.11	0.17	0.11	0.56	0.11	0.55	0.55	0.56	0.17	0.11	0.11
Medicinal Chemistry
	Theasapogenol E	3-O-Methylkaempferol	DHAP(6:0)	7-Epi-12-hydroxyjasmonic acid glucoside	Oleoside	6-beta-Glucopyranosyl-4',5-dihydroxy-3',7-dimethoxyflavone	3-Methoxy-4-hydroxyphenylglycol glucuronide	Flurbiprofen glucuronide	Secogalioside	Isoyatein	9,11-Tetradecadienal	4-phenylbutanic acid-O-sulphate	Forsythoside B	Apigenin 7-glucuronide	Betanidin 5-[E-feruloyl-(->5)-apiosyl-(1->2)-glucoside]
PAINS	0 alert	0 alert	0 alert	0 alert	0 alert	0 alert	0 alert	0 alert	0 alert	0 alert	0 alert	0 alert	1 alert: catechol_A	0 alert	0 alert
Brenk	2 alerts: aldehyde, isolated_alkene	0 alert	1 alert: phosphor	1 alert: isolated_alkene	1 alert: isolated_alkene	0 alert	0 alert	0 alert	0 alert	0 alert	2 alerts: aldehyde, polyene	1 alert: sulfonic_acid_2	2 alerts: catechol, michael_acceptor_1	0 alert	2 alerts: michael_acceptor_1, quaternary_nitrogen_1
Leadlikeness	No; 2 violations: MW>350, XLOGP3>3.5	Yes	No; 1 violation: Rotors>7	No; 2 violations: MW>350, Rotors>7	No; 1 violation: MW>350	No; 1 violation: MW>350	No; 1 violation: MW>350	No; 1 violation: MW>350	No; 1 violation: MW>350	No; 2 violations: MW>350, XLOGP3>3.5	No; 3 violations: MW<250, Rotors>7, XLOGP3>3.5	No; 1 violation: MW<250	No; 2 violations: MW>350, Rotors>7	No; 1 violation: MW>350	No; 2 violations: MW>350, Rotors>7
Synthetic accessibility	6.57	3.2	3.11	5.57	5.69	5.24	4.53	4.88	6.29	3.93	3.01	1.9	7.23	5.06	7.77
